# Supplementary material for: Comparative Transcriptional Analysis of Lactobacillus plantarum and Its ccpA-Knockout Mutant Under Galactooligosaccharides and Glucose Conditions
Source: Front Microbiol. 2019 Jul 9;10:1584. doi: 10.3389/fmicb.2019.01584 (PMC6629832; doi:10.3389/fmicb.2019.01584)
Supplement: Supplementary file 1 [file Table_1.XLSX]

## Sheet: TableS1
Table S1. Overview of whole transcriptome data in this study as determined by the RNA-seq analysis.
				RPKM				The ccpA mutant grown on glucose versus the wild-type grown on glucose			The wild-type grown on GOS versus the wild-type grown on glucose			The ccpA mutant grown on GOS versus the ccpA mutant grwon on glucose			The ccpA mutant grown on GOS versus the wild-type grown on GOS
RefSeq-Gene	GenBank-Gene	Length	Annotation	The wild-type grown on glucose	The ccpA mutant grown on glucose	The wild-type grown on GOS	The ccpA mutant grown on GOS	Log2(fold_change) normalized	FDR	Result	Log2(fold_change) normalized	FDR	Result	Log2(fold_change) normalized	FDR	Result	Log2(fold_change) normalized	FDR	Result
LPST_RS00005	LPST_C0001	1368	chromosomal replication initiator protein DnaA]	363.999	244.632	339.024	273.326	-0.57332	2.72415e-66		-0.102546	0.00093295		0.160007	2.91e-05		-0.310768	1.17e-20
LPST_RS00010	LPST_C0002	1140	DNA polymerase III subunit beta]	696.841	386.461	461.079	435.516	-0.850507	1.29589e-208		-0.595814	8.5e-119		0.172405	1.68e-07		-0.082288	0.00989927
LPST_RS00015	LPST_C0003	234	S4 domain-containing protein YaaA]	439.527	357.668	647.319	660.356	-0.297332	3.63543e-05		0.558526	3.2e-21		0.884625	7.35e-42		0.0287668	0.66452
LPST_RS00020	LPST_C0004	1125	DNA replication/repair protein RecF]	286.755	294.164	574.619	438.436	0.0368014	0.378561		1.00279	1.62e-236	up	0.575745	1.93e-62		-0.390241	6.74e-43
LPST_RS00025	LPST_C0005	1947	DNA topoisomerase (ATP-hydrolyzing) subunit B]	568.39	593.975	1073.26	788.087	0.0635219	0.00236692		0.917051	0		0.407952	9.95e-103		-0.445577	5.64e-174
LPST_RS00030	LPST_C0006	2562	DNA gyrase subunit A]	880.01	999.336	1472.05	1232.05	0.18345	1.49956e-40		0.742231	0		0.302023	3.82e-120		-0.256758	7.09e-112
LPST_RS00035	LPST_C0007	300	30S ribosomal protein S6]	3960.12	3254.11	2787.11	1917.01	-0.283282	3.41082e-43		-0.506774	1.83e-132		-0.763402	3.71e-201		-0.539911	2.85e-99
LPST_RS00040	LPST_C0008	603	single-stranded DNA-binding protein]	4930.14	3973.52	3602.39	2615.73	-0.31121	8.63123e-127		-0.452671	1.4e-268		-0.603203	0		-0.461742	5.17e-193
LPST_RS00045	LPST_C0009	237	30S ribosomal protein S18]	6529.21	4776.26	5071.23	4215.82	-0.451028	7.85493e-132		-0.364573	3.39e-94		-0.180067	6.08e-17		-0.266523	5.93e-39
LPST_RS00050	LPST_C0010	2013	DHH family phosphoesterase]	320.225	338.58	366.559	450.14	0.0804099	0.0032708		0.19496	1.05e-14		0.410878	6.87e-62		0.296328	5.25e-36
LPST_RS00055	LPST_C0011	453	50S ribosomal protein L9]	351.331	306.689	297.72	406.608	-0.196056	0.000627312		-0.238875	1.72e-05		0.406864	2.88e-13		0.449684	1.33e-16
LPST_RS00060	LPST_C0012	1425	replicative DNA helicase]	371.831	324.252	288.114	419.692	-0.197531	1.27546e-10		-0.368008	1.19e-33		0.372213	1.75e-34		0.54269	5.57e-72
LPST_RS00065	LPST_C0013	1224	MFS transporter]	48.3117	62.6877	50.0053	48.3038	0.37581	8.12319e-06		0.0497091	0.610748		-0.376045	1.77e-05		-0.0499439	0.638222
LPST_RS00070	LPST_C0014	798	glutamate 5-kinase]	66.1538	64.4026	50.2884	59.1635	-0.0387056	0.727991		-0.395599	6.9e-05		-0.122413	0.277311		0.234481	0.0344898
LPST_RS00075	LPST_C0015	1239	gamma-glutamyl-phosphate reductase]	162.161	171.249	116.841	137.913	0.0786704	0.121753		-0.472872	8.2e-21		-0.312335	1.21e-09		0.239208	1.76e-05
LPST_RS00080	LPST_C0016	1617	peptide ABC transporter substrate-binding protein]	187.979	130.4	131.33	113.375	-0.527627	1.91807e-35		-0.517378	4e-36		-0.201841	8.92e-05		-0.21209	2.03e-05
LPST_RS00085	LPST_C0017	210	hypothetical protein]	0.929333	0	0	0	0	0
LPST_RS00090	LPST_C0018	1905	1,4-alpha-glucan branching protein GlgB]	1.43425	0.882461	1.11754	1.08001	-0.700688	0.163505		-0.359962	0.449988		0.291442	0.632807		-0.0492835	0.936288
LPST_RS00095	LPST_C0019	1140	glucose-1-phosphate adenylyltransferase]	2.3111	3.79193	3.17471	4.08445	0.71435	0.06973		0.45804	0.26421		0.10721	0.790321		0.363519	0.346441
LPST_RS00100	LPST_C0020	1173	glucose-1-phosphate adenylyltransferase subunit GlgD]	5.82319	9.11076	7.53199	5.5389	0.645763	0.00766893		0.371221	0.145375		-0.717973	0.00484482		-0.443432	0.102331
LPST_RS00105	LPST_C0021	1440	glycogen synthase GlgA]	7.3185	8.67228	8.8705	10.9037	0.244864	0.267		0.277468	0.186857		0.330339	0.106328		0.297736	0.135835
LPST_RS00110	LPST_C0022	2397	glycogen/starch/alpha-glucan family phosphorylase]	9.89234	10.1693	8.25989	9.26096	0.0398356	0.810222		-0.260189	0.0856047		-0.134986	0.421064		0.165038	0.334173
LPST_RS00115	LPST_C0023	1818	glycoside hydrolase family 13 protein]	14.5458	16.9086	15.9845	15.4864	0.217163	0.111555		0.136073	0.324122		-0.126762	0.393631		-0.0456722	0.773054
LPST_RS00120	LPST_C0024	768	Cof-type HAD-IIB family hydrolase]	209.517	158.697	125.434	271.419	-0.400799	3.5844e-12		-0.740137	3.21e-36		0.774249	7.22e-45		1.11359	2.05e-86	up
LPST_RS00125	LPST_C0025	672	beta-phosphoglucomutase]	85.3825	82.3748	53.8566	75.5742	-0.0517372	0.622232		-0.664816	1.42e-11		-0.124309	0.251221		0.48877	4.36e-06
LPST_RS00130	LPST_C0026	2721	glycoside hydrolase family 65 protein]	92.38	104.676	72.2159	103.311	0.180284	2.06424e-05		-0.355265	1.22e-15		-0.0189438	0.702764		0.516605	1.38e-31
LPST_RS00135	LPST_C0027	450	pyridoxamine 5'-phosphate oxidase family protein]	323.315	335.951	302.543	366.005	0.0553103	0.372059		-0.095799	0.107639		0.123612	0.0386328		0.274721	1.33e-06
LPST_RS00140	LPST_C0028	201	cold-shock protein]	3236.16	3589.19	3540.79	2798.72	0.149376	1.17759e-08		0.129787	4.22e-07		-0.358891	1.04e-38		-0.339303	1.66e-36
LPST_RS00145	LPST_C0029	225	hypothetical protein]	912.915	810.658	839.268	558.272	-0.171386	0.000648939		-0.121349	0.0135119		-0.538127	3.35e-21		-0.588164	5.41e-27
LPST_RS00155	LPST_C0030	708	DNA-binding response regulator]	220.933	182.661	206.277	184.299	-0.274444	2.08349e-06		-0.099029	0.0838385		0.0128847	0.865151		-0.16253	0.00798585
LPST_RS00160	LPST_C0031	1875	cell wall metabolism sensor histidine kinase WalK]	192.246	160.872	224.473	230.143	-0.257035	7.92397e-12		0.223594	3.11e-11		0.516613	3.25e-45		0.0359839	0.34283
LPST_RS00165	LPST_C0032	1326	hypothetical protein]	158.218	111.928	178.935	183.661	-0.499346	1.3205e-22		0.177525	8.5e-05		0.714475	1.49e-45		0.0376041	0.465283
LPST_RS00170	LPST_C0033	855	hypothetical protein]	174.503	120.92	185.876	169.331	-0.529191	3.86631e-18		0.0910907	0.109549		0.485784	2.31e-14		-0.134498	0.022867
LPST_RS00175	LPST_C0034	816	metallo-hydrolase]	247.896	200.865	303.815	241.254	-0.303507	2.20764e-09		0.293455	3.91e-11		0.264321	7.03e-07		-0.332641	5.4e-13
LPST_RS00180	LPST_C0035	1263	PDZ domain-containing protein]	670.389	432.299	492.871	495.044	-0.632969	2.77961e-133		-0.443788	1.53e-74		0.195526	2.25e-11		0.00634489	0.854417
LPST_RS00185	LPST_C0036	480	23S rRNA (pseudouridine(1915)-N(3))-methyltransferase RlmH]	104.492	68.2942	79.1692	73.7694	-0.613555	1.2186e-08		-0.400379	8.84e-05		0.111259	0.421848		-0.101916	0.437838
LPST_RS00190	LPST_C0037	576	TetR/AcrR family transcriptional regulator]	55.2276	65.6675	82.4217	56.0227	0.249792	0.0403976		0.577637	7.16e-08		-0.22917	0.0749783		-0.557014	5.19e-07
LPST_RS00195	LPST_C0038	255	aldehyde dehydrogenase]	22.96	20.2484	29.6379	32.698	-0.181314	0.589982		0.368321	0.184554		0.691392	0.0172243		0.141757	0.627375
LPST_RS00200	LPST_C0039	924	IS30 family transposase]	76.142	66.9265	58.9831	63.7525	-0.186115	0.0349355		-0.368391	1.63e-05		-0.070096	0.503369		0.11218	0.273545
LPST_RS00210	LPST_C0041	633	uracil-DNA glycosylase family protein]	95.7301	110.024	94.8429	123.681	0.200772	0.0232973		-0.0134332	0.893554		0.168813	0.054932		0.383018	5.35e-06
LPST_RS00215	LPST_C0042	651	nitroreductase]	7.9443	7.00915	6.37695	6.65348	-0.180681	0.61382		-0.317053	0.350178		-0.0751296	0.855423		0.061243	0.884264
LPST_RS00220	LPST_C0043	369	6-pyruvoyltetrahydropterin synthase]	209.704	222.909	190.968	179.008	0.0880954	0.29388		-0.135025	0.0999478		-0.316425	0.000173687		-0.0933049	0.324025
LPST_RS00225	LPST_C0044	648	elongation factor G-binding protein]	162.784	70.0454	95.44	42.9465	-1.2166	6.75921e-51	down	-0.770292	7.88e-26		-0.705748	3.06e-09		-1.15205	7.41e-28	down
LPST_RS00230	LPST_C0045	2370	FAD-binding protein]	15.6457	24.0662	25.6908	28.7847	0.62124	7.36942e-10		0.715481	9.95e-14		0.258294	0.00560091		0.164054	0.0758457
LPST_RS00235	LPST_C0046	1416	2-oxoglutarate translocator]	5.85756	7.46246	11.2009	10.9356	0.349353	0.145177		0.935243	2.34e-06		0.55131	0.00755568		-0.0345801	0.873867
LPST_RS00245	LPST_C0047	426	flavoprotein]	186.914	605.745	659.665	1041.42	1.69634	4.91035e-201	up	1.81936	7.63e-255	up	0.781772	8.32e-96		0.658747	1.72e-75
LPST_RS00250	LPST_C0048	426	arsenate reductase (thioredoxin)]	13.7437	25.0867	27.2362	29.9946	0.868155	0.000475025		0.986759	2.57e-05		0.257779	0.264246		0.139176	0.547918
LPST_RS00255	LPST_C0049	861	KR domain-containing protein]	2.60667	5.02067	7.6651	10.0614	0.945675	0.0191652		1.5561	5.46e-06	up	1.00287	0.000653125	up	0.392449	0.152101
LPST_RS00260	LPST_C0050	846	acetoacetate decarboxylase]	17.5321	17.8839	14.9729	19.9675	0.0286646	0.893272		-0.227645	0.241577		0.158992	0.432111		0.415302	0.0295937
LPST_RS00265	LPST_C0051	654	nitroreductase family protein]	24.1712	27.3572	21.3218	29.141	0.178631	0.328972		-0.180962	0.338882		0.0911329	0.638526		0.450726	0.0117457
LPST_RS00270	LPST_C0052	1536	hypothetical protein]	16.9621	138.84	82.6065	135.78	3.03303	0	up	2.28394	7.69e-155	up	-0.0321541	0.570285		0.716941	9.97e-42
LPST_RS00275	LPST_C0054	672	beta-phosphoglucomutase]	221.007	146.702	178.836	162.267	-0.591202	8.86836e-22		-0.305458	1.29e-07		0.145479	0.0496759		-0.140265	0.0406668
LPST_RS00280	LPST_C0055	1017	linear amide C-N hydrolase]	6.62047	6.96616	8.26867	8.1986	0.0734308	0.812471		0.320721	0.220055		0.235013	0.420796		-0.0122771	0.967943
LPST_RS00285	LPST_C0056	1344	threonine/serine exporter family protein]	89.8839	100.065	106.208	148.812	0.1548	0.0138892		0.240763	4.24e-05		0.572555	9.54e-26		0.486592	1.49e-20
LPST_RS00290	LPST_C0057	747	protein-tyrosine-phosphatase]	18.0268	29.0952	17.6698	37.5447	0.690634	3.81554e-05		-0.0288632	0.892699		0.367832	0.0138031		1.08733	3.62e-12	up
LPST_RS00295	LPST_C0059	1437	4-hydroxyphenylacetate 3-hydroxylase]	53.8489	192.275	137.409	147.696	1.83618	5.07618e-240	up	1.35149	6.92e-117	up	-0.380538	3.39e-17		0.104152	0.0422564
LPST_RS00300	LPST_C0060	450	ASCH domain-containing protein]	22.9855	21.614	21.2892	12.513	-0.0887582	0.726195		-0.110602	0.645592		-0.78854	0.00345743		-0.766696	0.00367914
LPST_RS00305	LPST_C0061	669	type 1 glutamine amidotransferase]	160.3	135.334	158.476	106.505	-0.244243	0.000521012		-0.0165088	0.82595		-0.345607	1.64e-05		-0.573341	5.36e-15
LPST_RS00310	LPST_C0062	936	WYL domain-containing protein]	17.6186	23.0919	33.435	33.6657	0.390286	0.0172288		0.924258	3.39e-11		0.543892	0.000121438		0.00992009	0.950842
LPST_RS00315	LPST_C0063	648	FMN-dependent NADH-azoreductase 1]	1.80704	2.59427	2.95683	3.50925	0.521705	0.41563		0.710427	0.225778		0.435832	0.452481		0.24711	0.66415
LPST_RS00320	LPST_C0064	2019	GTP-binding protein]	47.3642	49.7202	49.8224	44.5692	0.0700334	0.356886		0.0729975	0.31996		-0.157785	0.0407462		-0.160749	0.0318596
LPST_RS00330		372	hypothetical protein]	39.8714	40.6715	34.9097	48.3209	0.0286646	0.893272		-0.191725	0.325614		0.248629	0.196109		0.469019	0.0110898
LPST_RS00335	LPST_C0065	885	EamA/RhaT family transporter]	58.8788	51.6945	45.1042	40.6223	-0.187737	0.0698096		-0.384484	0.000120759		-0.347738	0.00248384		-0.15099	0.224593
LPST_RS00340	LPST_C0066	492	GNAT family N-acetyltransferase]	87.0683	63.6998	52.3576	56.3436	-0.450859	8.59354e-05		-0.733749	2.06e-10		-0.177036	0.221154		0.105854	0.494861
LPST_RS00345	LPST_C0067	675	type 1 glutamine amidotransferase domain-containing protein]	64.3305	103.178	79.6374	78.6072	0.68156	1.18021e-13		0.307943	0.00167359		-0.392401	2.11e-05		-0.0187845	0.874004
LPST_RS00350	LPST_C0068	1005	NADP-dependent oxidoreductase]	24.662	42.774	35.482	36.7416	0.794443	3.00664e-11		0.524798	2.11e-05		-0.219318	0.0684226		0.0503277	0.713704
LPST_RS00355	LPST_C0069	324	ArsR family transcriptional regulator]	137.937	116.742	112.36	129.341	-0.240684	0.0310465		-0.295886	0.00613491		0.147852	0.236706		0.203054	0.088468
LPST_RS00360	LPST_C0070	1335	MATE family efflux transporter]	36.7661	35.8884	42.9771	44.6931	-0.0348574	0.763549		0.225192	0.0176036		0.316533	0.00154039		0.0564841	0.595947
LPST_RS00365	LPST_C0073	864	alpha/beta hydrolase]	35.1243	41.4157	34.3732	43.239	0.23771	0.0586714		-0.0311845	0.82576		0.0621538	0.652669		0.331048	0.00796188
LPST_RS00370		747	peroxide stress protein YaaA]	89.3503	80.0519	79.3714	80.7429	-0.158538	0.0823983		-0.170854	0.0526277		0.0124014	0.913364		0.0247171	0.824105
LPST_RS00375	LPST_C0075	435	pyridoxamine 5'-phosphate oxidase]	244.286	256.994	256.939	302.701	0.0731613	0.308445		0.0728503	0.293316		0.23616	0.000334828		0.236471	0.000217689
LPST_RS00380	LPST_C0076	1644	peptide ABC transporter substrate-binding protein]	42.3796	37.9808	39.3669	60.927	-0.1581	0.0763348		-0.106388	0.224686		0.681812	5.71e-18		0.630099	1.2e-16
LPST_RS00385	LPST_C0077	750	hypothetical protein]	29.7944	208.455	195.009	226.1	2.80662	9.81276e-227	up	2.71043	2.57e-216	up	0.117225	0.0473058		0.213419	0.000139232
LPST_RS00390	LPST_C0078	126	hypothetical protein]	3.09778	8.57698	10.9825	13.7505	1.46924	0.103615		1.8259	0.0240145		0.680945	0.316066		0.324277	0.624361
LPST_RS00395	LPST_C0079	780	DUF4111 domain-containing protein]	34.9036	169.956	111.495	225.039	2.28372	5.20054e-153	up	1.67554	3.18e-71	up	0.405014	1.35e-12		1.01319	1.1e-62	up
LPST_RS00400	LPST_C0080	234	hypothetical protein]	973.715	663.507	851.568	675.164	-0.553388	3.33178e-29		-0.193377	2.75e-05		0.0251274	0.706025		-0.334883	8.78e-11
LPST_RS00405	LPST_C0081	726	cobalt ABC transporter]	144.488	113.793	110.112	103.662	-0.344544	1.42434e-06		-0.391987	1.91e-08		-0.134526	0.119661		-0.0870828	0.326454
LPST_RS00410	LPST_C0082	822	energy-coupling factor transporter transmembrane protein EcfT]	15.9072	11.6864	9.32374	22.6583	-0.444849	0.037903		-0.770699	0.000316249		0.955206	1.02e-06		1.28106	1.22e-10	up
LPST_RS00415	LPST_C0083	987	cobalt transporter CbiM]	11.8638	13.9908	7.98076	19.7481	0.237912	0.255349		-0.571972	0.00995753		0.497233	0.00629442		1.30712	2.13e-11	up
LPST_RS00420	LPST_C0084	666	Crp/Fnr family transcriptional regulator]	24.4683	21.6356	17.4213	35.9326	-0.177501	0.355853		-0.490055	0.00817856		0.731882	1.13e-05		1.04444	6.03e-10	up
LPST_RS00425	LPST_C0085	1275	nickel-dependent lactate racemase]	6.4288	4.52058	4.17435	4.24649	-0.508043	0.0653552		-0.622996	0.0207555		-0.0902365	0.803665		0.0247171	0.949456
LPST_RS00430	LPST_C0086	741	1-(5-phosphoribosyl)-5-amino-4-imidazole-carboxylate carboxylase]	4.74073	4.21326	3.16034	5.26083	-0.170173	0.696684		-0.585028	0.164558		0.320355	0.461128		0.73521	0.0861618
LPST_RS00435	LPST_C0087	792	LarC family nickel insertion protein]	4.92828	8.49035	5.10726	7.24637	0.784739	0.0123718		0.0514644	0.895102		-0.228565	0.485805		0.50471	0.140661
LPST_RS00440	LPST_C0088	489	DUF111 domain-containing protein]	7.5829	11.0501	10.231	10.8507	0.543238	0.1151		0.432126	0.211286		-0.0262734	0.946373		0.0848381	0.82266
LPST_RS00445	LPST_C0089	717	aquaporin family protein]	11.7042	11.0532	12.7676	15.7067	-0.0825584	0.770215		0.125465	0.623891		0.506915	0.0379424		0.298892	0.212367
LPST_RS00450	LPST_C0090	831	ATP-dependent sacrificial sulfur transferase LarE]	30.413	31.2116	31.383	30.101	0.0373914	0.816728		0.0452946	0.766656		-0.0522686	0.754749		-0.0601718	0.713128
LPST_RS00455	LPST_C0091	978	alcohol dehydrogenase]	165.227	179.748	165.873	171.618	0.121525	0.0272155		0.00562518	0.9273		-0.0667775	0.268142		0.0491224	0.426148
LPST_RS00460	LPST_C0092	792	hydroxyethylthiazole kinase]	31.9106	113.71	48.2502	56.0568	1.83325	6.15819e-79	up	0.596497	6.85e-07		-1.0204	2.82e-31	down	0.216357	0.060012
LPST_RS00465	LPST_C0093	825	bifunctional hydroxymethylpyrimidine kinase/phosphomethylpyrimidine kinase]	39.032	163.451	57.1583	84.0032	2.06613	1.65929e-137	up	0.550306	2.84e-07		-0.960344	6.24e-42		0.555482	1.1e-09
LPST_RS00470	LPST_C0094	654	thiamine phosphate synthase]	37.0028	157.35	53.0602	74.6739	2.08827	1.13802e-106	up	0.519997	3.23e-05		-1.0753	1.19e-38	down	0.492973	5.68e-06
LPST_RS00475	LPST_C0095	1200	putative hydroxymethylpyrimidine transporter CytX]	45.7	162.205	61.65	86.8088	1.82755	2.21963e-168	up	0.431908	2.58e-07		-0.901905	3.85e-54		0.493741	1.65e-11
LPST_RS00480	LPST_C0096	741	gamma-glutamyl-gamma-aminobutyrate hydrolase family protein]	348.97	322.638	212.174	255.443	-0.113187	0.0119428		-0.717858	1.65e-54		-0.336918	3.37e-12		0.267752	4.04e-07
LPST_RS00485	LPST_C0097	1593	DNA-binding protein]	111.546	271.814	259.867	344.093	1.28498	4.12886e-223	up	1.22013	4.66e-208	up	0.340178	5.92e-27		0.405025	4.47e-39
LPST_RS00490	LPST_C0098	471	NUDIX domain-containing protein]	307.449	288.85	244.984	295.198	-0.090031	0.146025		-0.327661	2.41e-08		0.0313672	0.660317		0.268998	1.46e-05
LPST_RS00495	LPST_C0099	1365	amino acid permease]	342.781	281.589	323.705	286.223	-0.283696	7.9208e-18		-0.0826069	0.0104427		0.0235465	0.573643		-0.177542	1.77e-07
LPST_RS00500	LPST_C0100	708	hypothetical protein]	72.9093	94.9768	105.845	107.215	0.381471	2.37816e-05		0.537773	1.83e-10		0.174857	0.0502106		0.0185561	0.852106
LPST_RS00505	LPST_C0101	783	alpha/beta hydrolase]	69.789	69.4703	66.2059	92.3814	-0.00660355	0.953716		-0.0760401	0.453635		0.411207	5.61e-06		0.480643	5.44e-08
LPST_RS00510	LPST_C0102	2739	cation-transporting P-type ATPase]	192.025	222.97	222.724	272.275	0.215558	4.8279e-14		0.213967	1.47e-14		0.288214	8.16e-27		0.289806	1.2e-28
LPST_RS00515	LPST_C0103	759	purine-nucleoside phosphorylase]	37.2835	39.5513	40.1101	40.8032	0.0851874	0.556347		0.105427	0.440067		0.0449569	0.770901		0.0247171	0.874084
LPST_RS00520	LPST_C0104	195	PspC domain-containing protein]	4071.34	4624.53	4584.82	5645.28	0.183805	3.84797e-15		0.171363	5.96e-14		0.287737	6.39e-39		0.30018	1.45e-44
LPST_RS00525	LPST_C0105	603	NADPH-dependent oxidoreductase]	15.0496	17.7229	13.4161	18.3169	0.235887	0.323604		-0.165766	0.51561		0.0475617	0.856759		0.449215	0.0615039
LPST_RS00530	LPST_C0106	474	MarR family transcriptional regulator]	10.0874	10.8931	10.1056	16.6769	0.110867	0.75888		0.0026082	0.99367		0.61443	0.0386332		0.722689	0.013152
LPST_RS00535	LPST_C0107	423	Hsp20/alpha crystallin family protein]	1287.92	199.846	290.147	198.907	-2.68808	0	down	-2.15018	0	down	-0.00679102	0.946133		-0.544689	9.12e-16
LPST_RS15405	LPST_C0108	444	LytTR family transcriptional regulator]	4.61527	4.32713	5.03461	4.63384	-0.0930052	0.873724		0.125465	0.813838		0.0987973	0.872859		-0.119673	0.83848
LPST_RS00550	LPST_C0109	1233	MFS transporter]	51.362	60.0876	64.1439	65.0766	0.226364	0.00817196		0.320609	6.35e-05		0.115073	0.195769		0.0208284	0.828436
LPST_RS00555	LPST_C0110	366	ArsR family transcriptional regulator]	14.9303	12.7952	21.231	20.4145	-0.22264	0.519887		0.507935	0.0642814		0.673992	0.028364		-0.056583	0.856669
LPST_RS00560	LPST_C0111	1194	MFS transporter]	20.9217	21.0186	25.3188	29.2933	0.00667136	0.969289		0.275212	0.0384359		0.478901	0.000325297		0.21036	0.108581
LPST_RS00565	LPST_C0112	849	aldo/keto reductase]	6.09157	4.38447	3.88672	6.63232	-0.474412	0.178375		-0.648259	0.0600061		0.597113	0.0941216		0.770961	0.0283139
LPST_RS00570	LPST_C0113	873	aldo/keto reductase]	463.756	420.066	409.079	470.477	-0.142751	5.39389e-05		-0.180986	1.3e-07		0.163509	7.13e-06		0.201744	1.08e-08
LPST_RS00575	LPST_C0114	456	hypothetical protein]	511.439	275.968	276.853	211.109	-0.89006	5.12617e-67		-0.885442	3.6e-70		-0.386514	1.16e-08		-0.391132	2.61e-09
LPST_RS00580	LPST_C0115	1695	oleate hydratase]	4180.68	5769.33	4121.63	4168.38	0.464665	0		-0.0205246	0.01214		-0.468916	0		0.0162734	0.0639689
LPST_RS00585	LPST_C0116	813	hypothetical protein]	7.08145	7.82795	5.2372	7.45877	0.14459	0.653152		-0.43525	0.174985		-0.0696957	0.842111		0.510144	0.125036
LPST_RS00590	LPST_C0117	1518	hypothetical protein]	80.6738	69.6894	60.2353	60.7768	-0.211161	0.00131514		-0.421492	6.98e-11		-0.197419	0.00787579		0.0129124	0.884383
LPST_RS00595	LPST_C0118	1110	NADH-dependent flavin oxidoreductase]	59.515	43.4876	31.9338	34.2416	-0.452648	7.90837e-07		-0.898169	2.85e-21		-0.344855	0.00203611		0.100666	0.443682
LPST_RS00600	LPST_C0119	840	energy-coupling factor transporter transmembrane protein EcfT]	319.691	232.436	181.465	210.899	-0.459841	9.4385e-25		-0.816984	1.96e-70		-0.140285	0.00969473		0.216858	7.43e-05
LPST_RS00605	LPST_C0120	1701	heme ABC transporter ATP-binding protein]	343.739	276.722	211.766	205.94	-0.312872	3.49146e-26		-0.698843	4.38e-116		-0.426218	6.62e-35		-0.0402468	0.332154
LPST_RS00610	LPST_C0121	561	ECF-type riboflavin transporter substrate-binding protein]	265.953	187.715	113.656	118.13	-0.502627	1.26082e-16		-1.2265	2.11e-76	down	-0.668175	3.27e-18		0.0556927	0.580757
LPST_RS00615	LPST_C0122	717	GntR family transcriptional regulator]	282.261	284.536	307.313	311.415	0.0115822	0.841123		0.12268	0.00953175		0.130228	0.0101145		0.0191307	0.73083
LPST_RS00620	LPST_C0123	330	PadR family transcriptional regulator]	68.6017	295.1	149.024	179.163	2.10489	5.00868e-102	up	1.11923	1.1e-22	up	-0.719931	3.88e-19		0.265725	0.0066441
LPST_RS00625	LPST_C0124	786	hypothetical protein]	20.6085	194.935	91.1427	119.996	3.24169	8.80444e-255	up	2.14489	1.64e-81	up	-0.700014	4.21e-28		0.396783	2.12e-07
LPST_RS00630	LPST_C0125	813	hypothetical protein]	42.9688	380.172	175.053	236.017	3.14529	0	up	2.02643	1.54e-149	up	-0.687764	7.42e-54		0.431096	4.84e-16
LPST_RS00635	LPST_C0126	492	hypothetical protein]	219.555	259.436	334.699	317.593	0.240799	0.000178813		0.608283	1.46e-26		0.2918	1.23e-06		-0.0756848	0.209063
LPST_RS00640	LPST_C0127	795	SDR family NAD(P)-dependent oxidoreductase]	144.958	74.4633	84.3534	111.691	-0.961037	2.9979e-38		-0.78112	9.36e-29		0.584906	1.7e-12		0.404989	2.91e-07
LPST_RS00645	LPST_C0128	918	ABC transporter ATP-binding protein]	207.703	205.231	165.815	289.115	-0.0172729	0.768315		-0.32495	1.82e-10		0.494395	3.71e-26		0.802072	6.87e-64
LPST_RS00650	LPST_C0129	1617	ABC transporter permease]	153.219	134.855	82.4841	214.361	-0.184184	5.20901e-05		-0.893409	1.4e-75		0.668628	2.16e-57		1.37785	2.81e-199	up
LPST_RS00655	LPST_C0130	663	TetR/AcrR family transcriptional regulator]	180.884	143.985	90.3908	198.932	-0.329146	7.7141e-07		-1.00081	8.79e-45	down	0.466357	2.58e-12		1.13802	5.05e-57	up
LPST_RS00660	LPST_C0131	1542	acyl-CoA dehydrogenase]	240.786	205.036	140.893	202.034	-0.231877	3.45357e-10		-0.773155	3.25e-88		-0.0212725	0.652192		0.520006	2.76e-35
LPST_RS00665	LPST_C0132	513	folate family ECF transporter S component]	116.031	31.8335	36.5195	33.5621	-1.86589	7.2992e-54	down	-1.66777	7.37e-49	down	0.0762899	0.708143		-0.121832	0.520195
LPST_RS00670	LPST_C0133	519	dihydroxyacetone kinase transcriptional activator DhaS]	115.253	95.3219	88.6025	110.163	-0.273931	0.00416127		-0.379391	4.57e-05		0.208763	0.0430653		0.314224	0.00155506
LPST_RS00675	LPST_C0134	990	DhaKLM operon coactivator DhaQ]	179.094	201.343	120.424	146.349	0.168937	0.000938925		-0.572595	1.06e-25		-0.460235	1.28e-17		0.281296	3.65e-06
LPST_RS00680	LPST_C0135	999	dihydroxyacetone kinase subunit DhaK]	144.27	1125.05	154.714	408.861	2.96315	0	up	0.100837	0.0799065		-1.46031	0	down	1.40201	6.62e-241	up
LPST_RS00685	LPST_C0136	582	dihydroxyacetone kinase subunit L]	100.933	927.611	109.555	336.95	3.20012	0	up	0.118257	0.196799		-1.46099	0	down	1.62088	1.08e-143	up
LPST_RS00690	LPST_C0137	369	PTS-dependent dihydroxyacetone kinase phosphotransferase subunit DhaM]	97.8444	905.953	99.2342	287	3.21087	0	up	0.0203482	0.875034		-1.65838	4.83e-238	down	1.53214	4.57e-72	up
LPST_RS00695	LPST_C0138	708	aquaporin family protein]	99.6473	888.881	98.628	331.433	3.15709	0	up	-0.0148349	0.87487		-1.42327	0	down	1.74865	4.08e-191	up
LPST_RS00700	LPST_C0139	1020	LacI family transcriptional regulator]	73.2806	92.6483	162.174	65.5021	0.338331	7.21774e-06		1.14604	4.66e-76	up	-0.500223	3.05e-10		-1.30793	2.09e-88	down
LPST_RS00705	LPST_C0140	963	LacI family transcriptional regulator]	58.6696	81.7975	146.018	66.568	0.479445	1.12531e-08		1.31546	3.02e-80	up	-0.297229	0.000571441		-1.13324	2.64e-60	down
LPST_RS00710	LPST_C0141	1674	alpha-glucosidase]	67.385	100.208	171.941	102.528	0.572503	3.94566e-23		1.35142	8.73e-170	up	0.0330206	0.603156		-0.745895	3.8e-61
LPST_RS00715	LPST_C0142	1254	sugar ABC transporter substrate-binding protein]	977.667	779.452	1338.98	1161.69	-0.326883	5.36048e-58		0.453718	1.02e-152		0.575697	2.22e-182		-0.204904	4.68e-33
LPST_RS00720	LPST_C0143	1290	sugar ABC transporter permease]	58.548	61.9006	103.723	110.132	0.080333	0.346217		0.825044	2.47e-36		0.831211	8.16e-35		0.0865002	0.180777
LPST_RS00725	LPST_C0144	885	sugar ABC transporter permease]	56.3428	53.0513	104.642	121.01	-0.0868425	0.427193		0.893157	4.78e-29		1.18967	4.61e-47	up	0.209672	0.0034218
LPST_RS00730	LPST_C0145	831	sugar ABC transporter]	55.7768	48.1178	96.1985	114.801	-0.213093	0.052306		0.78635	1.48e-20		1.25449	1.3e-45	up	0.255046	0.000764262
LPST_RS00735	LPST_C0146	1323	alpha-amylase]	61.2917	54.1848	99.1243	121.463	-0.177805	0.0299836		0.693547	1.09e-26		1.16456	9.56e-68	up	0.293206	3.55e-07
LPST_RS00740	LPST_C0147	1107	ABC transporter ATP-binding protein]	69.8133	54.5611	95.1956	125.11	-0.35563	2.2037e-05		0.447393	1.67e-10		1.19726	3.92e-61	up	0.394233	3.08e-10
LPST_RS00745	LPST_C0148	2271	glycoside hydrolase family 65 protein]	80.178	56.84	107.946	139.755	-0.4963	1.40006e-19		0.42903	3.37e-21		1.29793	3.16e-157	up	0.372596	6.17e-20
LPST_RS00750	LPST_C0149	2847	PKD domain-containing protein]	4.83273	6.24219	8.93593	9.16642	0.369214	0.0420295		0.88678	8.96e-09		0.554306	0.000393826		0.0367396	0.828014
LPST_RS00755	LPST_C0150	273	membrane protein]	2382.67	1565.85	1540.54	1446.98	-0.605632	5.4653e-95		-0.629139	2.54e-107		-0.113902	0.00157633		-0.090395	0.011484
LPST_RS00760	LPST_C0151	867	fructokinase]	42.431	73.6809	65.0708	494.966	0.796174	3.59117e-16		0.616893	3.94e-10		2.74796	0	up	2.92725	0	up
LPST_RS00765	LPST_C0152	1956	PTS beta-glucoside transporter subunit IIBCA]	3.74156	8.59452	13.6595	275.917	1.19978	5.50019e-09	up	1.86819	2.8e-26	up	5.00468	0	up	4.33626	0	up
LPST_RS00770	LPST_C0153	1506	sucrose-6-phosphate hydrolase]	7.32174	8.21249	14.5603	102.893	0.165634	0.460736		0.991787	4.51e-09		3.64718	1.07e-267	up	2.82102	2.67e-226	up
LPST_RS00775	LPST_C0154	981	LacI family transcriptional regulator]	25.6632	26.4391	30.2736	155.971	0.0429725	0.787914		0.238359	0.0761995		2.56053	3.46e-190	up	2.36514	3.72e-184	up
LPST_RS00780	LPST_C0155	1677	alpha-glucosidase]	30.781	34.0829	31.9909	190.742	0.147006	0.139584		0.055621	0.592542		2.48451	0	up	2.57589	0	up
LPST_RS00790	LPST_C0156	1401	Na+/H+ antiporter NhaC]	23.0542	13.542	12.0806	10.5116	-0.767594	2.62493e-08		-0.93234	1.14e-11		-0.365448	0.0475709		-0.200703	0.305112
LPST_RS00795	LPST_C0157	1674	alpha-glucosidase]	25.5317	323.937	201.51	228.02	3.66535	0	up	2.98049	0	up	-0.506552	1.41e-54		0.178313	1.18e-06
LPST_RS00800	LPST_C0158	915	LysR family transcriptional regulator]	59.6144	72.0467	90.7409	70.7701	0.27327	0.00262698		0.606091	6.22e-14		-0.0257909	0.80873		-0.358612	1.09e-05
LPST_RS00805	LPST_C0159	2871	Cna B-type domain-containing protein]	89.4908	99.5002	71.0382	131.217	0.15296	0.000306321		-0.333145	2.76e-14		0.399187	4.59e-25		0.885292	1.44e-106
LPST_RS00810	LPST_C0161	843	XRE family transcriptional regulator]	190.993	289.725	418.713	343.353	0.601166	5.11877e-36		1.13244	7.89e-158	up	0.24501	1.92e-08		-0.286267	7.58e-14
LPST_RS00815	LPST_C0162	1662	peptide ABC transporter substrate-binding protein]	20.8429	16.6173	16.2039	16.4839	-0.326873	0.0103854		-0.363217	0.00329432		-0.0116267	0.946479		0.0247171	0.881881
LPST_RS00820	LPST_C0163	1662	peptide ABC transporter substrate-binding protein]	96.9341	38.6532	29.0773	19.09	-1.32642	5.72935e-88	down	-1.73711	1.29e-137	down	-1.01777	1.54e-22	down	-0.607075	3.95e-08
LPST_RS00825	LPST_C0164	444	GNAT family N-acetyltransferase]	61.9765	38.9441	21.3372	25.3642	-0.670314	5.88197e-06		-1.53835	7.58e-21	down	-0.618615	0.00156625		0.249423	0.302335
LPST_RS00830	LPST_C0165	1179	3-phosphoglycerate dehydrogenase]	52.2247	27.8043	17.2444	12.5828	-0.909427	2.76418e-19		-1.5986	1.35e-47	down	-1.14386	2.36e-14	down	-0.45468	0.00851708
LPST_RS00835	LPST_C0166	1074	phosphoserine aminotransferase]	38.9775	21.3546	10.0103	11.7965	-0.868093	1.37475e-12		-1.96116	4.42e-43	down	-0.856194	7.44e-07		0.23687	0.297492
LPST_RS00840	LPST_C0167	624	histidine phosphatase family protein]	108.214	99.2951	84.6109	91.7997	-0.124089	0.176338		-0.354967	4.72e-05		-0.113234	0.268758		0.117645	0.256162
LPST_RS00845	LPST_C0168	990	aldo/keto reductase]	423.339	377.942	332.241	393.656	-0.163651	2.34691e-06		-0.349586	1.57e-24		0.0587707	0.136058		0.244706	1.57e-11
LPST_RS00850	LPST_C0169	222	hypothetical protein]	189.006	124.405	186.041	237.057	-0.603391	3.12407e-07		-0.0228151	0.850633		0.930192	3.05e-16		0.349617	0.00074925
LPST_RS00855	LPST_C0170	351	hypothetical protein]	57.2692	58.1573	53.0714	56.4565	0.0222026	0.903972		-0.109824	0.517047		-0.0428213	0.825181		0.0892058	0.635024
LPST_RS00860	LPST_C0171	873	DUF814 domain-containing protein]	66.5064	68.498	53.162	67.4768	0.0425683	0.680685		-0.323097	0.000600951		-0.0216693	0.848919		0.343996	0.000429286
LPST_RS00865	LPST_C0172	1188	acetate kinase]	261.938	110.476	27.2387	92.6989	-1.2455	4.04971e-153	down	-3.2655	0	down	-0.253104	0.000123676		1.76689	1.45e-91	up
LPST_RS00870		192	hypothetical protein]	541.264	238.905	376.442	219.391	-1.1799	7.50475e-48	down	-0.523905	1.87e-13		-0.122933	0.30432		-0.778924	2.21e-17
LPST_RS00875	LPST_C0174	351	chromosome condensation protein CrcB]	113.982	121.104	20.622	97.1792	0.0874377	0.464566		-2.46655	2.61e-54	down	-0.317528	0.00796686		2.23646	2.82e-39	up
LPST_RS00880	LPST_C0175	384	chromosome condensation protein CrcB]	79.792	81.6154	17.741	78.3941	0.0325975	0.825183		-2.16916	4.21e-36	down	-0.0580951	0.701093		2.14366	4.47e-33	up
LPST_RS00885	LPST_C0176	1521	ABC transporter ATP-binding protein]	31.1794	19.0261	28.3436	28.7622	-0.712611	2.25066e-10		-0.137569	0.196684		0.596192	6.34e-07		0.0211505	0.871742
LPST_RS00890		660	energy-coupling factor transporter transmembrane protein EcfT]	32.6745	98.2455	23.0633	56.9319	1.58823	5.57895e-47	up	-0.502566	0.00168459		-0.787154	3.79e-15		1.30364	7.41e-21	up
LPST_RS00895	LPST_C0178	1407	ABC transporter ATP-binding protein]	30.4461	114.36	29.354	68.9579	1.90925	7.6082e-148	up	-0.0526993	0.652729		-0.729793	1.34e-31		1.23216	8.8e-48	up
LPST_RS00900	LPST_C0179	570	ABC transporter permease]	29.7876	122.816	34.5483	54.3327	2.04372	5.09676e-71	up	0.213903	0.202027		-1.17661	1.21e-30	down	0.653207	3.14e-06
LPST_RS00905	LPST_C0180	486	glutathione peroxidase]	217.447	234.967	228.224	312.825	0.111796	0.107505		0.069787	0.318179		0.412896	1.99e-11		0.454905	3.58e-14
LPST_RS00910	LPST_C0181	831	aldo/keto reductase]	424.608	417.166	269.381	408.905	-0.0255113	0.540783		-0.656481	2.55e-63		-0.0288559	0.511675		0.602114	1.13e-49
LPST_RS00915	LPST_C0182	471	transcription elongation factor GreA 1]	96.7513	83.1112	119.102	94.9509	-0.219238	0.0476711		0.299845	0.00174884		0.19214	0.104276		-0.326944	0.00111057
LPST_RS00920	LPST_C0183	414	hypothetical protein]	20.7416	40.0259	19.5408	35.8336	0.948405	2.0505e-06		-0.0860392	0.746916		-0.159623	0.434951		0.874822	3.53e-05
LPST_RS00925	LPST_C0184	204	transcriptional regulator]	25.83	41.7918	30.2641	35.0335	0.694172	0.0113416		0.228558	0.461185		-0.254483	0.376899		0.21113	0.497396
LPST_RS00930	LPST_C0185	714	glucosamine-6-phosphate deaminase]	552.133	624.606	262.686	357.008	0.177931	1.15035e-07		-1.07168	3.34e-161	down	-0.80699	1.18e-101		0.442617	6.34e-22
LPST_RS00935	LPST_C0186	1416	dipeptidase]	195.16	264.154	185.529	183.993	0.436723	5.20677e-31		-0.0730139	0.0891212		-0.521726	4.96e-40		-0.0119887	0.821578
LPST_RS00940	LPST_C0187	1839	PTS mannitol transporter subunit IICB]	162.474	844.136	51.9207	67.0086	2.37727	0	up	-1.64583	1.38e-235	down	-3.65506	0	down	0.368038	2.95e-08
LPST_RS00945	LPST_C0188	2076	PRD domain-containing protein]	107.075	962.762	118.188	129.671	3.16856	0	up	0.142464	0.00137644		-2.89232	0	down	0.133777	0.00265298
LPST_RS00950	LPST_C0189	450	PTS mannitol transporter subunit IIA]	115.795	900.583	130.574	145.824	2.95929	0	up	0.173293	0.0659339		-2.62663	0	down	0.159367	0.0920616
LPST_RS00955	LPST_C0190	1158	mannitol-1-phosphate 5-dehydrogenase]	215.468	1560.6	210.686	235.367	2.85655	0	up	-0.0323802	0.495067		-2.72912	0	down	0.159815	0.000271826
LPST_RS00960	LPST_C0191	552	hypothetical protein]	69.4727	85.4902	96.997	106.324	0.299312	0.00572396		0.481494	1.33e-06		0.314633	0.00180541		0.132452	0.19204
LPST_RS00965	LPST_C0192	333	thioredoxin]	85.5656	60.9404	129.461	107.635	-0.489633	0.000593105		0.597418	1.23e-07		0.820678	1.87e-09		-0.266374	0.0216796
LPST_RS00970	LPST_C0193	327	hypothetical protein]	87.1356	80.7863	99.61	81.7936	-0.109153	0.455946		0.193028	0.133257		0.0178773	0.917066		-0.284304	0.0348034
LPST_RS00975	LPST_C0194	555	hypothetical protein]	10.725	13.6305	12.4667	16.5843	0.345855	0.227229		0.217095	0.457652		0.282981	0.302819		0.41174	0.120582
LPST_RS00980	LPST_C0195	402	hypothetical protein]	47.5763	641.61	342.11	729.176	3.75338	0	up	2.84615	5.34e-214	up	0.184571	2.09e-05		1.09181	2.76e-117	up
LPST_RS00985	LPST_C0196	465	nucleoside-diphosphate kinase]	410.256	3874.25	2353.03	4374.27	3.23932	0	up	2.51992	0	up	0.175123	4.64e-28		0.894521	0
LPST_RS00990	LPST_C0197	1347	DUF2252 domain-containing protein]	212.401	214.571	197.245	254.274	0.0146633	0.757568		-0.106802	0.0099183		0.244927	8.81e-10		0.366393	8.6e-21
LPST_RS00995	LPST_C0198	549	NAD(P)H-dependent oxidoreductase]	48.3456	47.025	37.8087	52.4662	-0.0399578	0.80183		-0.354668	0.012657		0.157959	0.298009		0.472669	0.000978032
LPST_RS01000	LPST_C0199	696	GntR family transcriptional regulator]	44.584	45.3742	79.8345	65.3447	0.0253483	0.864544		0.840488	2.69e-16		0.526196	6.33e-06		-0.288943	0.0042215
LPST_RS01005	LPST_C0200	1278	PTS sugar transporter subunit IIC]	4.42851	4.88579	4.16455	4.32125	0.141771	0.662453		-0.0886599	0.789196		-0.177145	0.603669		0.0532862	0.885372
LPST_RS01010	LPST_C0201	267	hypothetical protein]	0.730936	2.24865	1.5947	0.405563	1.62124	0.198751		1.12546	0.411872		-2.47106	0.102855		-1.97528	0.231314
LPST_RS01015	LPST_C0202	1095	DUF871 domain-containing protein]	1.60405	2.85116	3.4996	3.2634	0.829827	0.0798358		1.12546	0.00834303		0.194824	0.670614		-0.100814	0.821293
LPST_RS01020	LPST_C0203	1119	amidohydrolase/deacetylase family metallohydrolase]	1.91846	1.71693	2.28302	2.61279	-0.160119	0.777878		0.250996	0.610843		0.605757	0.236774		0.194642	0.696695
LPST_RS01025	LPST_C0204	1101	DgaE family pyridoxal phosphate-dependent ammonia lyase]	1.77257	3.16281	2.80376	3.73737	0.835365	0.0617412		0.661518	0.144666		0.240816	0.569101		0.414664	0.315673
LPST_RS01030	LPST_C0205	735	oxo-acid lyase]	3.45181	3.75754	3.18614	3.68318	0.122434	0.807275		-0.115543	0.817162		-0.028836	0.956435		0.209142	0.687296
LPST_RS01035	LPST_C0206	1023	sugar kinase]	3.14774	3.63872	3.5378	2.11702	0.209114	0.621694		0.168534	0.684017		-0.781398	0.0840591		-0.740818	0.0967501
LPST_RS01040	LPST_C0207	543	serine acetyltransferase]	27.6746	13.4894	11.958	14.7571	-1.03674	1.10439e-06	down	-1.21058	1.19e-08	down	0.129586	0.668167		0.303433	0.293833
LPST_RS01045	LPST_C0208	1146	cystathionine gamma-synthase]	26.4811	13.4118	13.4683	14.6459	-0.981459	2.39644e-11		-0.975397	8.35e-12		0.126994	0.532435		0.120932	0.548211
LPST_RS01050	LPST_C0209	912	cysteine synthase family protein]	17.0123	10.5331	12.7222	9.85492	-0.691643	0.000544855		-0.419234	0.0268996		-0.0960189	0.7273		-0.368428	0.115811
LPST_RS01055	LPST_C0210	792	type I methionyl aminopeptidase]	605.809	385.401	358.583	318.567	-0.652502	3.18642e-80		-0.756555	1.73e-109		-0.274764	9.75e-11		-0.170712	6.83e-05
LPST_RS15415	LPST_C0211	294	hypothetical protein]	36.8414	19.1961	32.5855	28.3605	-0.940515	0.000158538		-0.177098	0.445139		0.563068	0.0507072		-0.200349	0.453393
LPST_RS01060	LPST_C0212	789	nicotinamide mononucleotide transporter]	95.3538	18.1106	20.3718	12.6264	-2.39646	1.79128e-92	down	-2.22672	1.51e-89	down	-0.520386	0.0155261		-0.690126	0.00051322
LPST_RS01065	LPST_C0213	279	DUF2089 domain-containing protein]	75.5458	74.0264	101.105	117.988	-0.0293105	0.870849		0.420426	0.00233411		0.672533	1.58e-06		0.222796	0.0995001
LPST_RS01070	LPST_C0214	288	hypothetical protein]	102.662	62.5405	103.12	146.637	-0.715043	6.12133e-07		0.00641228	0.96432		1.22938	3.26e-20	up	0.507926	1.51e-05
LPST_RS01075	LPST_C0215	720	trehalose operon repressor]	38.3544	24.1823	39.7694	10.5277	-0.665437	6.5289e-06		0.0522691	0.717196		-1.19976	1.06e-08	down	-1.91746	2.01e-27	down
LPST_RS01080	LPST_C0216	1644	alpha,alpha-phosphotrehalase]	24.0389	11.6864	38.3957	10.2094	-1.04054	9.8015e-16	down	0.675575	6.09e-13		-0.194934	0.297275		-1.91105	8.01e-59	down
LPST_RS01085	LPST_C0217	1998	PTS beta-glucoside transporter subunit IIABC]	20.903	10.8178	37.4532	14.579	-0.950302	2.0105e-14		0.841379	1.51e-21		0.430479	0.00327525		-1.3612	3.99e-43	down
LPST_RS01090	LPST_C0218	1962	PTS beta-glucoside transporter subunit IIABC]	7.50998	5.26335	10.905	6.34701	-0.512828	0.011153		0.538112	0.000841428		0.270095	0.248619		-0.780845	6.02e-06
LPST_RS01095	LPST_C0219	783	hypothetical protein]	149.548	139.247	135.81	383.908	-0.102958	0.135145		-0.139013	0.0348267		1.46311	1.46e-178	up	1.49917	3.53e-196	up
LPST_RS01100	LPST_C0220	564	UbiX family flavin prenyltransferase]	10.7269	16.3936	12.8339	14.3997	0.611902	0.0188672		0.258731	0.363366		-0.187098	0.49959		0.166073	0.571103
LPST_RS01105	LPST_C0221	411	hypothetical protein]	12.3459	13.1472	12.6906	13.4369	0.0907256	0.798877		0.0397351	0.907769		0.0314421	0.935284		0.0824326	0.824025
LPST_RS01110	LPST_C0222	441	Rrf2 family transcriptional regulator]	43.8114	41.9319	50.4472	45.4259	-0.0632578	0.732296		0.203467	0.196154		0.115465	0.534056		-0.151261	0.37691
LPST_RS01115	LPST_C0223	690	TetR/AcrR family transcriptional regulator]	20.0817	21.0571	14.9642	11.4563	0.0684283	0.749505		-0.424369	0.0349128		-0.878169	6.8e-05		-0.385371	0.122098
LPST_RS01120	LPST_C0224	1395	divalent metal cation transporter]	228.526	114.483	106.37	84.5325	-0.997228	5.67048e-110		-1.10327	7.39e-137	down	-0.437552	3.58e-13		-0.33151	3.5e-08
LPST_RS01125	LPST_C0225	648	hypothetical protein]	7.98108	6.67099	6.40647	7.85404	-0.258683	0.463972		-0.317053	0.350178		0.235534	0.531466		0.293904	0.42686
LPST_RS01130	LPST_C0226	306	hypothetical protein]	10.2044	6.67099	9.3923	3.53874	-0.613225	0.186907		-0.119648	0.789677		-0.914665	0.149021		-1.40824	0.00946582
LPST_RS01135	LPST_C0227	252	hypothetical protein]	5.80833	2.3825	5.06886	3.43763	-1.28565	0.0865078		-0.196463	0.767327		0.528942	0.585878		-0.560245	0.471637
LPST_RS01140	LPST_C0228	1401	MFS transporter]	5.08447	6.42815	9.04145	7.88374	0.338306	0.194639		0.830458	0.000152165		0.294476	0.238012		-0.197675	0.387911
LPST_RS01145	LPST_C0229	393	MerR family transcriptional regulator]	60.584	44.6091	37.9197	32.2376	-0.441601	0.00466422		-0.675989	1.27e-05		-0.46859	0.014861		-0.234201	0.258412
LPST_RS01150	LPST_C0230	1377	sensor histidine kinase]	53.7859	55.6352	57.2041	78.2455	0.0487688	0.591805		0.0888903	0.282405		0.49201	3.26e-11		0.451888	2.96e-10
LPST_RS01155	LPST_C0231	705	DNA-binding response regulator]	55.7798	59.1021	61.7538	60.2098	0.0834681	0.491624		0.146786	0.187191		0.0267878	0.842394		-0.0365301	0.776838
LPST_RS01160	LPST_C0232	297	hypothetical protein]	122.221	204.173	166.3	173.913	0.740293	9.79876e-14		0.444287	1.72e-05		-0.231424	0.0201192		0.0645816	0.571604
LPST_RS01165	LPST_C0233	732	MurR/RpiR family transcriptional regulator]	117.842	201.442	172.175	182.843	0.773505	5.46905e-34		0.547016	2.97e-17		-0.139762	0.0266348		0.0867268	0.193679
LPST_RS01170	LPST_C0234	1326	PTS cellobiose transporter subunit IIC]	835.464	4045.88	2336.59	4201.65	2.2758	0	up	1.48376	0	up	0.0545043	1.3e-08		0.84655	0
LPST_RS01175	LPST_C0235	312	hypothetical protein]	258.337	207.057	266.456	215.53	-0.319223	9.58675e-05		0.0446457	0.592257		0.0578569	0.56806		-0.306012	0.0001695
LPST_RS01180	LPST_C0236	255	hypothetical protein]	1.53067	9.41787	1.25231	5.94508	2.62124	0.000214268	up	-0.289573	0.824578		-0.663703	0.245065		2.24711	0.00930516
LPST_RS01185	LPST_C0237	1032	LytR family transcriptional regulator]	15.6014	11.5191	10.624	7.86958	-0.437653	0.0224855		-0.554357	0.00308048		-0.549668	0.0207507		-0.432965	0.0728057
LPST_RS01190	LPST_C0238	1395	FAD-binding protein]	121.293	113.794	87.1408	117.135	-0.0920695	0.105311		-0.477076	5.42e-18		0.0417404	0.515412		0.426747	1.38e-13
LPST_RS01195	LPST_C0239	288	hypothetical protein]	393.03	326.045	318.968	242.89	-0.269572	8.17746e-05		-0.301227	5.91e-06		-0.424765	7.84e-08		-0.393109	3.95e-07
LPST_RS01200	LPST_C0240	693	GTP pyrophosphokinase]	727.274	502.49	570.477	430.329	-0.533403	4.90961e-59		-0.35033	2.36e-29		-0.223655	1.62e-08		-0.406728	1.04e-28
LPST_RS01205	LPST_C0241	573	TetR/AcrR family transcriptional regulator]	56.8791	65.8018	81.7387	79.7495	0.210229	0.0864846		0.52312	1.06e-06		0.277348	0.0162108		-0.0355434	0.775525
LPST_RS01210	LPST_C0242	3954	transporter]	148.418	164.082	137.998	163.825	0.144748	1.70103e-07		-0.105026	0.000220085		-0.00226296	0.949442		0.247512	8.07e-19
LPST_RS01215	LPST_C0243	564	DNA-3-methyladenine glycosylase I]	88.4102	91.3358	88.8938	95.4217	0.0469666	0.673183		0.00786872	0.942903		0.063138	0.578328		0.102236	0.346314
LPST_RS01225	LPST_C0245	1479	ABC transporter permease]	5.27816	2.76041	2.80689	1.9036	-0.935153	0.00154417		-0.911061	0.0014028		-0.536153	0.207201		-0.560245	0.171094
LPST_RS01230	LPST_C0246	660	ABC transporter ATP-binding protein]	7.24457	4.73034	4.99974	3.44545	-0.614958	0.0963619		-0.535049	0.132923		-0.457252	0.350788		-0.537162	0.246487
LPST_RS01235	LPST_C0247	762	CPBP family intramembrane metalloprotease]	90.4087	95.3374	95.1309	121.359	0.0765792	0.394892		0.0734516	0.400957		0.348171	1.14e-05		0.351298	5.08e-06
LPST_RS01245	LPST_C0248	804	LysM domain-containing protein]	228.293	103.799	75.4655	137.108	-1.1371	8.54394e-79	down	-1.597	4.26e-139	down	0.401522	3.25e-08		0.861421	1.36e-30
LPST_RS01250	LPST_C0249	636	LysM domain-containing protein]	519.659	342.297	340.594	401.984	-0.602317	1.94619e-48		-0.609514	3.31e-52		0.231889	6.06e-07		0.239086	1.19e-07
LPST_RS01255		375	glycine cleavage system protein H]	44.2363	43.228	34.3466	29.4536	-0.0332631	0.870163		-0.365063	0.0456671		-0.55352	0.00600373		-0.221721	0.327164
LPST_RS01260	LPST_C0251	918	hypothetical protein]	30.0818	27.0764	22.0313	33.3821	-0.151859	0.3001		-0.449338	0.00132525		0.302041	0.0343092		0.59952	1.87e-05
LPST_RS01265	LPST_C0252	717	hypothetical protein]	32.7988	28.8053	22.269	36.5482	-0.187312	0.237034		-0.558606	0.000279942		0.343468	0.0266479		0.714762	3.46e-06
LPST_RS01270	LPST_C0253	2370	ATP-dependent DNA helicase]	38.0027	32.4261	40.0183	43.5883	-0.228947	0.00300772		0.0745597	0.323944		0.426787	1.45e-08		0.123281	0.100352
LPST_RS01275	LPST_C0254	363	hypothetical protein]	562.631	560.694	417.573	1011.26	-0.00497481	0.931977		-0.430158	5.96e-18		0.85087	1e-91		1.27605	1.37e-187	up
LPST_RS01280	LPST_C0255	1197	acetate kinase]	320.538	3301.79	1918.7	2170.32	3.36468	0	up	2.58156	0	up	-0.605338	0		0.177783	1.08e-38
LPST_RS01285	LPST_C0256	444	GNAT family N-acetyltransferase]	17.3622	67.8818	67.6076	43.1678	1.96708	7.23781e-30	up	1.96124	2.98e-31	up	-0.653068	8.18e-06		-0.647229	5.4e-06
LPST_RS01290	LPST_C0257	423	MarR family transcriptional regulator]	15.6866	45.7034	60.8982	58.3666	1.54277	2.44678e-14	up	1.95687	6.31e-27	up	0.352843	0.0273545		-0.0612561	0.70975
LPST_RS01295	LPST_C0258	1203	NAD(P)/FAD-dependent oxidoreductase]	1251.83	1133.9	883.599	1165.58	-0.142743	1.89729e-15		-0.502575	4.35e-165		0.0397477	0.0500262		0.399579	7.92e-96
LPST_RS01300	LPST_C0259	333	hypothetical protein]	12.0144	7.93307	8.3111	10.0806	-0.598808	0.14108		-0.531647	0.174484		0.345635	0.462578		0.278474	0.547668
LPST_RS01305		345	hypothetical protein]	20.3645	11.4857	38.2589	25.4235	-0.826219	0.00733294		0.909736	2.75e-05		1.14633	0.000117971		-0.589629	0.00719085
LPST_RS01310	LPST_C0260	558	helix-turn-helix domain-containing protein]	56.6593	41.3171	63.3335	57.0536	-0.455575	0.000714005		0.160654	0.194974		0.46558	0.000884855		-0.15065	0.256237
LPST_RS15420	LPST_C0261	429	preprotein translocase subunit SecB]	88.0267	66.6166	91.5585	107.023	-0.40206	0.00100126		0.0567522	0.642774		0.683973	6.81e-09		0.225161	0.0458042
LPST_RS01320		1071	spermidine/putrescine ABC transporter substrate-binding protein]	144.684	168.4	128.51	180.071	0.218986	4.47967e-05		-0.171024	0.00244624		0.0966725	0.0831844		0.486682	7.21e-20
LPST_RS01325	LPST_C0263	816	ABC transporter permease]	105.712	128.024	110.751	162.163	0.276281	0.000108144		0.0671831	0.390738		0.341027	2.14e-07		0.550125	3.38e-17
LPST_RS01330	LPST_C0264	834	ABC transporter permease]	112.088	146.858	117.422	164.506	0.389784	3.95416e-09		0.0670732	0.370842		0.163717	0.0118887		0.486428	1.92e-14
LPST_RS01335	LPST_C0265	1098	ABC transporter ATP-binding protein]	117.043	149.058	122.927	139.943	0.348842	8.24023e-10		0.0707643	0.25992		-0.0910412	0.136796		0.187037	0.00160022
LPST_RS01340	LPST_C0266	543	XRE family transcriptional regulator]	75.6559	114.992	64.1029	85.7509	0.604004	3.26966e-10		-0.239065	0.0346417		-0.423305	1.53e-05		0.419763	0.000152643
LPST_RS01345	LPST_C0267	468	ASCH domain-containing protein]	1121.13	2265.31	1876.91	2022.72	1.01476	0	up	0.743407	1.71e-193		-0.163417	2.11e-13		0.107937	2.82e-06
LPST_RS01350	LPST_C0268	486	N-acetyltransferase]	109.025	75.1104	83.4484	57.262	-0.537569	2.20167e-07		-0.385696	0.000100097		-0.391433	0.00253631		-0.543306	6.26e-06
LPST_RS01355	LPST_C0269	528	GNAT family N-acetyltransferase]	141.38	106.433	111.083	68.9089	-0.409639	1.75288e-06		-0.347942	2.62e-05		-0.627177	2.8e-09		-0.688874	9.24e-12
LPST_RS01360	LPST_C0270	186	hypothetical protein]	302.183	328.6	651.839	679.404	0.120909	0.210796		1.10909	2.71e-53	up	1.04794	2.65e-45	up	0.0597539	0.400133
LPST_RS01365	LPST_C0271	354	GntR family transcriptional regulator]	52.0978	36.2947	62.5446	70.3549	-0.521463	0.00368138		0.263662	0.0927981		0.954893	1.33e-08		0.169767	0.28821
LPST_RS01370	LPST_C0272	894	ABC transporter ATP-binding protein]	87.2107	59.0987	71.5593	85.2717	-0.56138	4.58475e-11		-0.285366	0.000400026		0.528942	2.89e-09		0.252928	0.0030921
LPST_RS01375	LPST_C0273	1014	acetoin ABC transporter permease]	124.236	113.091	108.965	126.653	-0.135604	0.038233		-0.189218	0.00259292		0.163401	0.0153782		0.217015	0.000827938
LPST_RS01380	LPST_C0274	1368	acetaldehyde dehydrogenase]	1247.14	1370.01	100.065	1686.26	0.135563	3.11391e-17		-3.63961	0	down	0.299641	9.29e-87		4.07481	0	up
LPST_RS01385	LPST_C0275	864	class II fructose-1,6-bisphosphate aldolase]	15533.5	8692.99	14746.6	15396	-0.837459	0		-0.0750024	1.84e-39		0.824627	0		0.0621699	7.24e-26
LPST_RS01390	LPST_C0276	1263	ISL3 family transposase]	11.5891	8.46154	10.2822	10.4599	-0.453773	0.0245334		-0.172616	0.382721		0.305874	0.174861		0.0247171	0.91866
LPST_RS01395	LPST_C0277	1317	MFS transporter]	355.941	491.435	540.474	600.791	0.465361	4.3655e-59		0.602588	1e-108		0.289864	1.12e-28		0.152637	1.3e-09
LPST_RS01400		903	SPFH/Band 7/PHB domain protein]	578.24	545.869	654.59	545.264	-0.0831141	0.00820572		0.178924	2.3e-10		-0.00159741	0.967312		-0.263635	2.42e-19
LPST_RS01405	LPST_C0279	201	hypothetical protein]	212.637	190.571	264.791	229.5	-0.158062	0.172819		0.316462	0.00131822		0.268167	0.019562		-0.206358	0.0481196
LPST_RS01410	LPST_C0280	1413	dipeptidase]	522.222	796.609	646.285	576.143	0.609209	3.28553e-165		0.307507	4.48e-41		-0.467446	5.99e-97		-0.165743	1.25e-12
LPST_RS01415	LPST_C0281	246	hypothetical protein]	2271.31	2383.98	2231.9	2984.89	0.0698478	0.0189927		-0.0252509	0.419596		0.324305	9.58e-33		0.419403	2.26e-55
LPST_RS01420	LPST_C0282	564	biotin transporter BioY]	22.4918	9.58067	17.5523	15.1676	-1.2312	2.62682e-07	down	-0.357744	0.0893716		0.662797	0.0203556		-0.210661	0.419333
LPST_RS01425	LPST_C0283	972	biotin--[acetyl-CoA-carboxylase] ligase]	29.8161	15.0715	17.1934	17.0449	-0.98427	6.17112e-11		-0.794233	2.4e-08		0.17752	0.384206		-0.0125158	0.954718
LPST_RS15425		315	hypothetical protein]	23.2333	13.7232	8.78602	13.063	-0.759581	0.0111465		-1.40291	9.43e-06	down	-0.0711277	0.865782		0.572205	0.164108
LPST_RS01435	LPST_C0285	1176	pyridoxal phosphate-dependent aminotransferase]	324.271	133.352	144.915	126.057	-1.28196	6.29174e-196	down	-1.16199	1.54e-177	down	-0.0811626	0.199898		-0.201134	0.000325307
LPST_RS01440	LPST_C0286	1167	hypothetical protein]	581.884	467.038	346.246	290.988	-0.317193	5.7598e-31		-0.748935	8.67e-152		-0.682579	6.57e-93		-0.250837	1.94e-12
LPST_RS01445	LPST_C0288	816	ABC transporter permease]	413.878	217.935	406.086	344.231	-0.925305	6.4488e-103		-0.0274184	0.501074		0.659477	1.27e-45		-0.23841	1.53e-09
LPST_RS01450	LPST_C0289	1092	ABC transporter ATP-binding protein]	979.195	481.631	773.488	641.978	-1.02367	0	down	-0.340217	1.13e-57		0.414596	6.37e-49		-0.268856	3.78e-28
LPST_RS01455	LPST_C0291	273	hypothetical protein]	5.0041	2.19923	5.06886	2.77655	-1.18611	0.122374		0.0185497	0.976934		0.336297	0.742948		-0.868368	0.25272
LPST_RS01460	LPST_C0292	543	PadR family transcriptional regulator]	7.54762	8.40323	9.60563	10.7687	0.154922	0.684503		0.347857	0.302355		0.35783	0.30552		0.164895	0.638316
LPST_RS01465	LPST_C0293	1446	MFS transporter]	34.8886	30.3931	35.9237	39.7646	-0.199008	0.0584833		0.0421818	0.693132		0.387738	0.000144336		0.146548	0.15042
LPST_RS01470	LPST_C0294	1317	ammonium transporter]	10.2989	5.01464	12.5278	7.81102	-1.03827	3.73383e-06	down	0.282648	0.122664		0.639366	0.0133718		-0.681552	0.000499305
LPST_RS01475	LPST_C0295	960	L-lactate dehydrogenase]	109.676	45.7797	30.1597	21.8827	-1.26047	1.22834e-53	down	-1.86255	2.43e-99	down	-1.06492	6.47e-17	down	-0.462833	0.00120708
LPST_RS01480	LPST_C0296	270	hypothetical protein]	328.881	409.599	540.903	729.924	0.316647	5.04731e-06		0.717807	2.45e-31		0.833535	4.47e-48		0.432375	1.58e-16
LPST_RS01485	LPST_C0297	564	peptidase M10]	4.49837	5.10969	5.85076	6.91184	0.183835	0.704378		0.379222	0.379371		0.435832	0.315567		0.240446	0.574691
LPST_RS01490	LPST_C0298	669	ribose 5-phosphate isomerase A]	175.177	197.796	159.908	156.682	0.1752	0.00564579		-0.131576	0.046197		-0.336175	3.13e-07		-0.0293995	0.714178
LPST_RS01495	LPST_C0299	1506	multicopper oxidase]	288.723	732.586	378.71	743.33	1.34331	0	up	0.39141	2.22e-40		0.0210042	0.383961		0.972908	0
LPST_RS01500	LPST_C0300	369	DUF1304 domain-containing protein]	458.547	658.963	450.016	436.076	0.52313	3.44344e-28		-0.0270929	0.6437		-0.595618	2.93e-33		-0.0453948	0.466788
LPST_RS01505	LPST_C0301	510	YbhB/YbcL family Raf kinase inhibitor-like protein]	679.999	622.05	576.478	611.07	-0.128501	0.000822947		-0.238265	1.54e-10		-0.0256941	0.58007		0.0840704	0.0464063
LPST_RS01510	LPST_C0302	1197	DUF2075 domain-containing protein]	38.3961	39.6247	41.618	49.3934	0.0454378	0.696007		0.116246	0.264629		0.317918	0.00154647		0.24711	0.0117196
LPST_RS01515	LPST_C0303	471	transcriptional regulator]	50.1366	74.6981	54.692	48.2801	0.575206	7.93e-06		0.125465	0.396621		-0.629642	2.92e-06		-0.179901	0.249029
LPST_RS01520	LPST_C0304	456	hypothetical protein]	86.8804	91.375	70.7306	95.2247	0.0727682	0.552588		-0.296697	0.00991007		0.0595364	0.641238		0.429002	0.000193498
LPST_RS01525	LPST_C0305	573	acetyl-CoA carboxylase biotin carboxyl carrier protein subunit]	804.652	378.884	574.586	444.669	-1.08661	3.28582e-182	down	-0.485843	2.1e-48		0.230976	7.03e-07		-0.369788	2.32e-20
LPST_RS01530	LPST_C0306	921	ribonucleoside hydrolase RihC]	345.609	522.293	420.121	430.085	0.595718	1.47549e-68		0.281664	1.55e-15		-0.280238	7.7e-17		0.0338168	0.396475
LPST_RS01535	LPST_C0307	912	oxidoreductase]	229.613	401.181	402.207	377.337	0.805052	3.51526e-88		0.808738	4.21e-94		-0.0884006	0.0257826		-0.0920865	0.0167373
LPST_RS01540		447	ribonuclease H]	8.07709	15.5806	13.3355	11.3857	0.94784	0.00255181		0.723367	0.0247216		-0.452522	0.153491		-0.228049	0.503799
LPST_RS01545	LPST_C0309	1527	glycine/betaine ABC transporter permease]	102.117	181.493	88.1822	147.926	0.829688	1.34471e-70		-0.211665	0.000162863		-0.295034	4.08e-11		0.746319	2.74e-48
LPST_RS01550	LPST_C0310	972	ABC transporter ATP-binding protein]	177.29	296.241	130.867	249.881	0.740659	1.77078e-60		-0.43801	8.06e-16		-0.245532	1.95e-08		0.933136	2.12e-75
LPST_RS01555	LPST_C0311	1332	NAD(P)/FAD-dependent oxidoreductase]	389.661	623.647	286.253	496.471	0.678512	9.14879e-148		-0.444925	2.07e-46		-0.329021	7.01e-38		0.794416	5.54e-155
LPST_RS01560	LPST_C0312	1518	glycerol kinase]	36.1907	3080.1	2067.21	5804.83	6.41121	0	up	5.83592	0	up	0.914277	0		1.48957	0	up
LPST_RS01565	LPST_C0313	1830	type 1 glycerol-3-phosphate oxidase]	22.0221	4491.43	2339.6	9120.06	7.67208	0	up	6.73116	0	up	1.02187	0	up	1.96278	0	up
LPST_RS01570	LPST_C0314	723	aquaporin family protein]	18.2203	3794.82	1943.71	8658.94	7.70234	0	up	6.73712	0	up	1.19016	0	up	2.15538	0	up
LPST_RS01575	LPST_C0315	3684	LPXTG cell wall anchor domain-containing protein]	1.56276	4.40024	3.52509	7.14261	1.49348	1.03962e-11	up	1.17356	2.51e-07	up	0.698867	9.77e-06		1.01879	1.95e-10	up
LPST_RS01580		1800	hypothetical protein]	9.81221	9.87306	12.1822	15.2201	0.00891971	0.965265		0.31212	0.0474249		0.62441	4.73e-05		0.32121	0.0294216
LPST_RS01585	LPST_C0316	918	hypothetical protein]	33.1644	33.2241	35.2501	31.7307	0.0025947	0.986222		0.0879902	0.508286		-0.0663525	0.665142		-0.151748	0.275877
LPST_RS01590	LPST_C0317	264	hypothetical protein]	70.228	50.4873	47.9813	65.6275	-0.476128	0.0076654		-0.549573	0.00157833		0.378382	0.0506804		0.451827	0.016529
LPST_RS01595	LPST_C0318	279	hypothetical protein]	23.7829	15.4939	20.6025	27.1684	-0.618226	0.0467604		-0.20711	0.489081		0.810228	0.00871853		0.399113	0.175978
LPST_RS01600	LPST_C0320	387	hypothetical protein]	19.4151	13.9625	26.1302	15.949	-0.475621	0.0986717		0.428534	0.0715795		0.191907	0.57578		-0.712248	0.00527308
LPST_RS15440	LPST_C0321	156	hypothetical protein]	1.25103	7.69729	12.2822	3.47069	2.62124	0.0101262		3.29539	0.000136584	up	-1.14913	0.185389		-1.82328	0.0107781
LPST_RS15445	LPST_C0322	192	hypothetical protein]	13.7222	11.8827	15.5234	14.6637	-0.207648	0.682073		0.177932	0.697329		0.303382	0.555891		-0.0821981	0.871871
LPST_RS01605	LPST_C0323	408	hypothetical protein]	38.9842	27.0764	40.6999	29.7254	-0.525854	0.00679119		0.062139	0.745155		0.134663	0.578112		-0.45333	0.018772
LPST_RS01610	LPST_C0326	276	hypothetical protein]	51.2648	36.9805	47.8236	40.0185	-0.471206	0.0220136		-0.100248	0.624408		0.113904	0.657397		-0.257054	0.243849
LPST_RS01615	LPST_C0327	618	sugar O-acetyltransferase]	36.7899	146.697	104.035	145.081	1.99546	7.89031e-89	up	1.49968	2.5e-45	up	-0.0159761	0.860345		0.479799	1.32e-09
LPST_RS01620	LPST_C0328	1155	MFS transporter]	27.7955	120.078	85.7098	111.098	2.11105	2.71672e-145	up	1.62461	1.85e-77	up	-0.112136	0.0894121		0.374302	8.62e-09
LPST_RS01625	LPST_C0329	792	HAD family hydrolase]	34.498	142.668	100.936	122.231	2.04808	3.74674e-114	up	1.54885	1.06e-58	up	-0.22305	0.00181574		0.276179	0.000236586
LPST_RS01630	LPST_C0330	873	AraC family transcriptional regulator]	52.4227	174.684	134.978	129.992	1.73648	2.80258e-123	up	1.36446	2.77e-71	up	-0.42632	4.35e-12		-0.0542994	0.465003
LPST_RS01635	LPST_C0331	816	Cof-type HAD-IIB family hydrolase]	22.2425	65.9251	50.2227	44.0573	1.56751	1.74349e-38	up	1.17502	1.46e-20	up	-0.581446	6.06e-08		-0.188958	0.118089
LPST_RS01640	LPST_C0332	1377	branched-chain amino acid transport system II carrier protein]	54.0694	28.7768	24.9688	21.9402	-0.909905	4.50624e-23		-1.11468	1.75e-33	down	-0.391331	0.00163421		-0.186552	0.16055
LPST_RS01645	LPST_C0333	1185	cation:proton antiporter]	92.8863	57.6576	56.3221	53.6401	-0.687954	3.57979e-21		-0.721765	3.73e-24		-0.104198	0.285404		-0.0703878	0.477401
LPST_RS01650	LPST_C0334	204	hypothetical protein]	26.7867	19.4243	24.5243	20.1708	-0.463649	0.175329		-0.127301	0.704003		0.0544032	0.901981		-0.281944	0.452379
LPST_RS15455	LPST_C0335	153	hypothetical protein]	9.56666	6.27858	8.34871	4.95424	-0.607578	0.381088		-0.196463	0.767327		-0.341775	0.705013		-0.75289	0.340177
LPST_RS01655	LPST_C0336	669	bacteriocin immunity protein]	20.2745	19.7437	24.3442	16.0243	-0.0382691	0.866443		0.263912	0.152825		-0.301133	0.182095		-0.603314	0.00208322
LPST_RS01660	LPST_C0337	174	two-peptide bacteriocin plantaricin JK subunit PlnK]	8.97287	9.66143	4.89407	4.35631	0.106667	0.869172		-0.874535	0.189687		-1.14913	0.110997		-0.167928	0.862237
LPST_RS01665	LPST_C0338	168	two-peptide bacteriocin plantaricin JK subunit PlnJ]	6.97	2.85899	3.16804	5.15645	-1.28565	0.127943		-1.13757	0.155718		0.85087	0.396304		0.702789	0.46772
LPST_RS01670	LPST_C0339	201	bacteriocin immunity protein]	9.70945	8.96103	7.94373	10.2359	-0.115725	0.847107		-0.289573	0.611026		0.191907	0.752436		0.365754	0.541736
LPST_RS01675	LPST_C0340	168	bacteriocin]	7.55083	20.7277	15.2066	18.6921	1.45685	0.00268024		1.00999	0.0526102		-0.14913	0.747277		0.297736	0.534816
LPST_RS01680	LPST_C0341	1200	glycosyltransferase family 2 protein]	7.23718	7.90512	11.8865	8.5726	0.12736	0.626106		0.715821	0.000424726		0.116945	0.66019		-0.471516	0.0242866
LPST_RS01685	LPST_C0342	747	CPBP family intramembrane metalloprotease]	21.5538	21.7008	28.3571	20.4394	0.00980561	0.963669		0.395767	0.0136493		-0.0863944	0.683452		-0.472356	0.00524567
LPST_RS01690	LPST_C0343	189	hypothetical protein]	7.22815	3.81199	3.37924	5.15645	-0.92308	0.214085		-1.09693	0.135314		0.435832	0.631384		0.60968	0.499189
LPST_RS01695	LPST_C0344	147	bacteriocin]	2.65524	4.08428	2.89649	1.47327	0.62124	0.583347		0.125465	0.918622		-1.47106	0.262914		-0.975283	0.502305
LPST_RS01700	LPST_C0345	1329	GHKL domain-containing protein]	38.2537	37.3154	49.4185	46.6874	-0.0358294	0.752475		0.369452	3.04e-05		0.323263	0.000961274		-0.0820183	0.406479
LPST_RS01705	LPST_C0346	744	DNA-binding response regulator]	30.297	21.3041	28.9007	42.208	-0.508043	0.0016497		-0.0680726	0.675548		0.986385	4.42e-11		0.546415	7.19e-05
LPST_RS01710	LPST_C0347	744	DNA-binding response regulator]	65.9714	55.5198	56.6568	84.4161	-0.248838	0.0191108		-0.219593	0.0331896		0.604514	1.17e-09		0.57527	2.18e-09
LPST_RS01715	LPST_C0348	774	CPBP family intramembrane metalloprotease]	18.0283	12.5663	22.692	14.55	-0.520709	0.0123191		0.331916	0.06085		0.21146	0.395999		-0.641165	0.000680991
LPST_RS01720	LPST_C0349	159	two-peptide bacteriocin plantaricin EF subunit PlnF]	31.2992	26.4322	26.7789	11.5777	-0.24383	0.500151		-0.225032	0.517175		-1.19095	0.00709988		-1.20975	0.00475102
LPST_RS01725	LPST_C0350	171	two-peptide bacteriocin plantaricin EF subunit PlnE]	37.6624	30.195	37.972	22.7969	-0.318817	0.307496		0.0118082	0.969032		-0.40547	0.277421		-0.736095	0.0233622
LPST_RS01730	LPST_C0351	2151	peptide cleavage/export ABC transporter]	4.44576	3.4611	5.09714	4.78248	-0.361201	0.153084		0.197256	0.390678		0.466529	0.0693619		-0.0919278	0.716905
LPST_RS01735	LPST_C0352	1377	HlyD family secretion protein]	6.66123	7.84822	8.81252	8.02114	0.236576	0.319417		0.403766	0.0611963		0.0314421	0.906327		-0.135748	0.569761
LPST_RS01745	LPST_C0355	669	CPBP family intramembrane metalloprotease]	12.1063	8.79494	15.593	11.8159	-0.461017	0.0956576		0.365135	0.117736		0.425985	0.150058		-0.400168	0.106563
LPST_RS01750	LPST_C0356	681	CPBP family intramembrane metalloprotease]	13.0393	11.2848	8.90958	10.6536	-0.208482	0.431538		-0.54944	0.032305		-0.083041	0.790235		0.257916	0.400418
LPST_RS01755	LPST_C0357	687	CPBP family intramembrane metalloprotease]	20.3114	12.4098	17.8185	12.2944	-0.710812	0.000792977		-0.188916	0.349973		-0.0134751	0.964187		-0.535371	0.018808
LPST_RS01760	LPST_C0358	204	hypothetical protein]	46.8767	31.7853	42.2653	42.4649	-0.56051	0.027734		-0.149395	0.548567		0.41791	0.137754		0.00679519	0.981395
LPST_RS01765	LPST_C0359	2310	ATP-dependent DNA helicase]	168.04	96.1662	84.0509	84.3314	-0.805206	1.66468e-93		-0.999473	9.9e-142		-0.18946	0.000158265		0.00480655	0.94018
LPST_RS01770	LPST_C0360	777	carbon-nitrogen family hydrolase]	104.99	78.661	78.6358	64.5253	-0.416525	3.668e-07		-0.416987	1.62e-07		-0.285784	0.00377261		-0.285321	0.00296179
LPST_RS01775	LPST_C0361	1017	tryptophan--tRNA ligase]	299.648	208.04	182.225	193.466	-0.526406	2.17484e-35		-0.717551	6e-64		-0.104786	0.0471624		0.0863593	0.110439
LPST_RS01780	LPST_C0362	711	GntR family transcriptional regulator]	46.251	49.9902	59.7355	69.6012	0.112161	0.385727		0.369105	0.000893563		0.477467	1.7e-05		0.220523	0.0418426
LPST_RS01785	LPST_C0363	1362	PTS sugar transporter subunit IIC]	40.5509	75.2911	82.3745	96.9163	0.892746	2.35867e-30		1.02247	1.93e-43	up	0.36426	3.33e-08		0.23454	0.000240769
LPST_RS01790	LPST_C0364	189	hypothetical protein]	27.88	85.1345	67.5848	82.5032	1.61051	7.60084e-13	up	1.27747	4.32e-08	up	-0.0452944	0.837318		0.287751	0.151382
LPST_RS01795	LPST_C0365	423	DUF3284 domain-containing protein]	30.6812	71.2518	80.0232	102.142	1.21557	1.93983e-15	up	1.38307	8.26e-22	up	0.519571	1.4e-05		0.352079	0.00225048
LPST_RS01800	LPST_C0366	1356	PTS sugar transporter subunit IIC]	2.8065	15.2311	10.519	14.0547	2.44017	7.22219e-27	up	1.90615	5.53e-15	up	-0.115963	0.526159		0.41806	0.019498
LPST_RS01805	LPST_C0367	1437	6-phospho-beta-glucosidase]	9.71046	20.5561	15.0373	20.4966	1.08196	8.65095e-13	up	0.63093	9.83e-05		-0.00418185	0.978582		0.446844	0.00160165
LPST_RS01810	LPST_C0368	897	ROK family protein]	12.2927	17.001	15.1896	19.5566	0.467818	0.01805		0.305286	0.131954		0.202035	0.30295		0.364567	0.051492
LPST_RS01815	LPST_C0369	747	MurR/RpiR family transcriptional regulator]	85.8234	80.0519	74.5265	64.2175	-0.100435	0.291737		-0.203617	0.0231996		-0.317969	0.00144584		-0.214787	0.0348564
LPST_RS01820	LPST_C0370	1014	tRNA-dihydrouridine synthase family protein]	179.955	151.814	171.531	156.128	-0.24533	4.24441e-06		-0.0691653	0.197464		0.0404169	0.535011		-0.135748	0.0158684
LPST_RS01825	LPST_C0371	1134	hypothetical protein]	17.6401	16.9422	13.3292	12.0317	-0.0582398	0.749911		-0.404268	0.0145599		-0.493778	0.00708401		-0.14775	0.484091
LPST_RS01830	LPST_C0372	795	hypothetical protein]	34.9815	36.8541	37.6243	29.2847	0.0752315	0.610604		0.105073	0.445706		-0.331675	0.0230603		-0.361516	0.0100222
LPST_RS01835	LPST_C0373	918	Ppx/GppA family phosphatase]	98.3241	103.466	137.638	127.631	0.0735366	0.346204		0.48526	3.76e-14		0.302821	1.51e-05		-0.108902	0.108014
LPST_RS01840	LPST_C0374	1275	hydroxymethylglutaryl-CoA reductase, degradative]	119.392	115.18	101.27	116.693	-0.0518094	0.403336		-0.237502	2.96e-05		0.0188274	0.789296		0.20452	0.000668046
LPST_RS01845	LPST_C0375	960	hypothetical protein]	145.049	137.714	113.432	154.645	-0.0748586	0.241083		-0.354714	3.55e-09		0.167284	0.00728854		0.44714	1.8e-13
LPST_RS01850	LPST_C0376	705	NAD-dependent protein deacetylase]	169	150.055	133.322	179.401	-0.171537	0.0103936		-0.342113	1.42e-07		0.257696	0.000126407		0.428272	7.87e-11
LPST_RS01855	LPST_C0377	843	DUF72 domain-containing protein]	203.841	171.499	140.287	216.314	-0.249247	5.93219e-06		-0.539071	1.7e-22		0.334927	1.77e-09		0.62475	5.92e-29
LPST_RS01860	LPST_C0379	390	NUDIX domain-containing protein]	72.3093	39.1023	34.3903	34.7069	-0.886929	3.71673e-09		-1.07218	1.02e-12	down	-0.172031	0.420482		0.0132215	0.956797
LPST_RS01865	LPST_C0380	2052	methionine--tRNA ligase]	603.836	536.02	547.222	473.67	-0.17187	5.17281e-18		-0.14203	1.8e-13		-0.178405	3.19e-16		-0.208245	3.87e-23
LPST_RS01870	LPST_C0381	1185	MFS transporter]	98.8152	62.1162	91.4448	58.4833	-0.669763	1.81739e-21		-0.111832	0.0922902		-0.0869454	0.359353		-0.644877	1.26e-18
LPST_RS01875	LPST_C0382	777	TatD family deoxyribonuclease]	150.451	103.387	172.752	98.53	-0.541238	4.91744e-15		0.199405	0.0010211		-0.0694262	0.448472		-0.810069	2e-33
LPST_RS01880		564	ribonuclease M5]	170.592	125.613	167.407	101.758	-0.44156	4.73845e-09		-0.0271886	0.728955		-0.303853	0.000870767		-0.718225	1.44e-19
LPST_RS01885	LPST_C0384	891	16S rRNA (adenine(1518)-N(6)/adenine(1519)-N(6))-dimethyltransferase RsmA]	200.417	114.552	167.853	132.957	-0.806997	7.00577e-44		-0.255809	1.06e-06		0.214948	0.00206426		-0.33624	1.98e-08
LPST_RS01890	LPST_C0385	252	Veg protein]	3134.95	3056.74	4664.62	4574.63	-0.0364478	0.166937		0.573316	1.36e-163		0.58166	3.44e-147		-0.0281036	0.208703
LPST_RS01895	LPST_C0386	867	4-diphosphocytidyl-2C-methyl-D-erythritol kinase]	213.055	230.045	288.89	282.142	0.11069	0.0321698		0.439292	1.54e-22		0.294502	6.57e-10		-0.0341	0.503011
LPST_RS01900	LPST_C0388	945	alpha/beta hydrolase]	215.089	204.831	211.766	172.913	-0.0704989	0.178527		-0.0224652	0.675695		-0.244389	5.51e-06		-0.292423	1.24e-08
LPST_RS01905	LPST_C0389	699	ABC transporter ATP-binding protein]	132.899	139.146	202.384	243.991	0.0662726	0.393256		0.606773	6.76e-23		0.810228	7.85e-40		0.269728	1.33e-06
LPST_RS01910	LPST_C0390	804	metal ABC transporter permease]	155.473	123.812	189.326	252.935	-0.328514	4.6527e-07		0.28421	6.18e-07		1.03062	2.7e-70	up	0.417899	4.76e-16
LPST_RS01920	LPST_C0392	543	ankyrin repeat domain-containing protein]	25.3384	18.7967	25.4843	20.9392	-0.430848	0.0387045		0.00828141	0.969103		0.155724	0.530643		-0.283405	0.186173
LPST_RS01925	LPST_C0393	264	hypothetical protein]	39.5495	30.9291	41.1269	36.9155	-0.354692	0.141833		0.0564233	0.813432		0.25526	0.339241		-0.155855	0.535471
LPST_RS01930	LPST_C0394	837	pur operon repressor]	248.555	248.189	265.67	217.218	-0.00212317	0.971959		0.09607	0.0435193		-0.1923	0.000212755		-0.290493	2.32e-09
LPST_RS01935	LPST_C0395	1383	bifunctional N-acetylglucosamine-1-phosphate uridyltransferase/glucosamine-1-phosphate acetyltransferase]	992.804	862.771	802.386	676.882	-0.20253	9.2181e-27		-0.307213	5.14e-61		-0.350075	1.8e-60		-0.245392	5.9e-31
LPST_RS01940	LPST_C0396	825	serine hydrolase]	18.2149	12.6627	25.0309	12.4692	-0.524531	0.008794		0.458591	0.00493681		-0.0222181	0.936624		-1.00534	2.83e-08	down
LPST_RS01945	LPST_C0397	981	ribose-phosphate diphosphokinase]	982.564	839.565	1008.58	813.741	-0.226908	1.56577e-23		0.0377008	0.0945305		-0.0450724	0.0923291		-0.309682	1.53e-42
LPST_RS01950	LPST_C0398	1023	YdcF family protein]	104.066	126.416	107.278	124.904	0.280679	1.10767e-05		0.0438582	0.542898		-0.0173616	0.820381		0.21946	0.000745171
LPST_RS01955	LPST_C0399	987	lipoprotein]	420.474	366.56	423.519	500.834	-0.197968	1.32403e-08		0.0104117	0.78439		0.450284	2.2e-40		0.241904	4.8e-14
LPST_RS01960	LPST_C0400	810	Cof-type HAD-IIB family hydrolase]	173.114	168.405	195.02	197.053	-0.039785	0.549733		0.171896	0.00209647		0.226644	0.00014094		0.0149625	0.826379
LPST_RS01965	LPST_C0401	1353	HD domain-containing protein]	105.441	112.179	144.288	154.385	0.0893654	0.139368		0.452515	8.88e-19		0.460726	1.93e-18		0.0975766	0.0603536
LPST_RS01970	LPST_C0402	933	lipoate--protein ligase family protein]	92.3506	80.438	104.392	127.436	-0.199245	0.0118665		0.176823	0.0141452		0.66382	3.46e-20		0.287751	1.95e-05
LPST_RS01975	LPST_C0404	441	DUF1934 domain-containing protein]	119.264	82.7747	111.032	112.214	-0.526902	4.03419e-07		-0.103186	0.311808		0.438993	7.35e-05		0.0152774	0.901148
LPST_RS01980	LPST_C0405	609	DNA-directed RNA polymerase subunit delta]	1550.7	1057.63	1188.73	903.979	-0.552087	1.73956e-116		-0.383497	1.34e-63		-0.226475	3.89e-15		-0.395066	5.53e-49
LPST_RS01985	LPST_C0406	1614	CTP synthetase]	871.811	521.602	454.209	246.091	-0.741067	4.98987e-291		-0.940659	0		-1.08376	0	down	-0.884165	5.74e-206
LPST_RS01990	LPST_C0408	1272	serine--tRNA ligase]	53.3161	256.393	206.699	417.733	2.26571	0	up	1.95489	1.33e-262	up	0.704228	1.17e-95		1.01505	4.21e-188	up
LPST_RS01995	LPST_C0409	1281	serine/threonine transporter]	69.8523	61.3043	100.048	360.36	-0.188319	0.0153279		0.518307	5.25e-16		2.55538	0	up	1.84875	0	up
LPST_RS15465		168	selenide]	47.6283	42.8849	47.5205	239.13	-0.151349	0.59799		-0.00326837	0.990659		2.47925	5.51e-49		2.33117	2.28e-48	up
LPST_RS02000	LPST_C0410	654	L-serine ammonia-lyase, iron-sulfur-dependent, subunit beta]	80.7198	72.8913	95.3782	348.037	-0.147177	0.156125		0.240737	0.00795124		2.25542	1.05e-243	up	1.86751	7.81e-203	up
LPST_RS02005	LPST_C0411	900	L-serine ammonia-lyase, iron-sulfur-dependent, subunit alpha]	94.2189	87.3899	116.499	363.358	-0.108549	0.18429		0.306232	9.58e-06		2.05585	0	up	1.64107	3.21e-243	up
LPST_RS02010	LPST_C0412	729	hypothetical protein]	131.713	132.267	156.676	182.852	0.0060539	0.942846		0.250385	0.000149547		0.467229	1.8e-12		0.222898	0.000456813
LPST_RS02015	LPST_C0413	195	hypothetical protein]	599.491	794.977	653.415	709.686	0.407173	4.38104e-12		0.12426	0.0494854		-0.163731	0.00724151		0.119182	0.0630379
LPST_RS02020	LPST_C0414	1281	UDP-N-acetylglucosamine 1-carboxyvinyltransferase]	486.453	270.433	399.027	325.533	-0.847029	9.16129e-163		-0.285812	6.6e-25		0.267532	1.33e-13		-0.293685	1.81e-20
LPST_RS02025	LPST_C0415	1293	transcription termination factor Rho]	486.541	216.381	211.493	221.763	-1.16899	5.3048e-279	down	-1.20196	0	down	0.035443	0.462636		0.0684133	0.126906
LPST_RS02030	LPST_C0416	246	type B 50S ribosomal protein L31]	4746.91	1465.34	2394.17	1524.36	-1.69575	0	down	-0.987463	0		0.0569682	0.158143		-0.651322	6.66e-98
LPST_RS02035	LPST_C0417	1137	hypothetical protein]	45.9149	68.5404	43.2525	39.9047	0.577992	1.35766e-11		-0.0861811	0.404321		-0.780398	1.02e-17		-0.116226	0.30421
LPST_RS02040	LPST_C0418	705	class A sortase]	153.913	168.109	162.613	158.358	0.127277	0.0604546		0.0793264	0.244569		-0.0862078	0.241053		-0.0382568	0.621184
LPST_RS02045	LPST_C0419	561	LemA family protein]	651.403	506.852	521.415	523.476	-0.361984	9.30272e-22		-0.321119	1.51e-18		0.0465579	0.319593		0.00569227	0.9108
LPST_RS02050	LPST_C0420	900	zinc metalloprotease HtpX]	284.066	214.406	214.193	194.432	-0.405885	5.14399e-19		-0.407315	3.83e-20		-0.141073	0.00972315		-0.139642	0.00859929
LPST_RS02055	LPST_C0421	780	hypothetical protein]	693.568	644.11	692.036	938.89	-0.106732	0.000485765		-0.00319204	0.924659		0.54365	3.11e-83		0.44011	2.88e-60
LPST_RS02060	LPST_C0422	1389	UDP-N-acetylmuramoyl-tripeptide--D-alanyl-D-alanine ligase]	322.457	209.898	266.537	198.406	-0.619414	1.89094e-68		-0.274771	5.03e-17		-0.081233	0.0719858		-0.425875	2.93e-29
LPST_RS02065	LPST_C0423	1587	DEAD/DEAH box helicase]	1455.52	547.576	1254.82	765.435	-1.41041	0	down	-0.214061	9.98e-52		0.483222	4.84e-111		-0.713123	0
LPST_RS02070	LPST_C0424	1263	ISL3-like element ISP1 family transposase]	9.73482	10.1729	8.84943	9.25956	0.0634993	0.780292		-0.137569	0.527856		-0.13571	0.563017		0.0653591	0.796731
LPST_RS15470		210	hypothetical protein]	29.7387	30.3053	23.3167	22.6884	0.0272327	0.933289		-0.350973	0.251979		-0.417619	0.211035		-0.0394132	0.921477
LPST_RS02075	LPST_C0425	363	holo-ACP synthase]	234.407	223.616	160.695	212.693	-0.0679927	0.414054		-0.544687	5.75e-12		-0.0722514	0.426767		0.404443	1.91e-06
LPST_RS02080	LPST_C0426	1128	alanine racemase]	373.451	403.772	225.82	267.354	0.112623	0.000750266		-0.725744	1.25e-89		-0.594792	3.73e-61		0.243574	4.14e-09
LPST_RS02085	LPST_C0427	393	type II toxin-antitoxin system PemK/MazF family toxin]	652.271	741.855	572.317	543.08	0.185664	8.99072e-06		-0.188658	1.37e-05		-0.449971	2.95e-24		-0.0756479	0.136022
LPST_RS02090	LPST_C0428	1980	potassium transporter Kup]	55.4925	55.7937	30.8586	35.1654	0.00781117	0.92128		-0.846619	2.31e-31		-0.665945	6.11e-19		0.188485	0.0376698
LPST_RS02095	LPST_C0430	1053	ABC transporter substrate-binding protein]	10.0082	6.27187	4.85224	5.8616	-0.674216	0.005846		-1.04446	2.63e-05	down	-0.0975999	0.772253		0.272645	0.413461
LPST_RS02100	LPST_C0431	1014	ABC transporter permease]	19.2465	17.8814	13.437	15.3778	-0.106139	0.556089		-0.518391	0.00213789		-0.21761	0.25797		0.194642	0.342884
LPST_RS02105	LPST_C0432	771	ABC transporter ATP-binding protein]	22.4016	14.9513	13.5301	19.6627	-0.583331	0.00180276		-0.727431	7.8e-05		0.39519	0.0574991		0.53929	0.00790435
LPST_RS02110	LPST_C0433	3063	carbamoyl-phosphate synthase large subunit]	4.71493	2.66578	2.95394	3.2171	-0.822678	9.62893e-05		-0.674597	0.000783264		0.271202	0.306008		0.123121	0.645935
LPST_RS02115	LPST_C0434	1068	carbamoyl-phosphate synthase arginine-specific small chain]	3.28921	1.79892	1.39536	2.53477	-0.870613	0.0513692		-1.23711	0.00636726		0.494726	0.350342		0.861218	0.102285
LPST_RS02120	LPST_C0435	1026	N-acetyl-gamma-glutamyl-phosphate reductase]	2.75811	1.28738	2.59371	2.00529	-1.09924	0.0328165		-0.0886599	0.850756		0.639366	0.300528		-0.371212	0.477462
LPST_RS02125	LPST_C0436	1209	ornithine acetyltransferase/N-acetylglutamate synthase]	4.84268	3.07892	3.25765	1.79132	-0.653382	0.0499338		-0.571972	0.0744812		-0.781398	0.0840591		-0.862808	0.0446608
LPST_RS02130	LPST_C0437	747	acetylglutamate kinase]	5.48642	4.17941	3.56245	5.36354	-0.392565	0.322145		-0.622996	0.109028		0.359883	0.401083		0.590314	0.157278
LPST_RS02135	LPST_C0438	1170	acetylornithine transaminase]	9.25759	6.15784	3.91212	4.99779	-0.588213	0.0138699		-1.24269	8.55e-07	down	-0.301133	0.336014		0.35334	0.301162
LPST_RS02140	LPST_C0439	1023	ornithine carbamoyltransferase]	7.24934	4.92988	5.61885	3.70478	-0.556298	0.0565242		-0.367575	0.189685		-0.412165	0.275721		-0.600887	0.0806006
LPST_RS02145	LPST_C0440	507	QueT transporter family protein]	277.15	160.341	168.172	135.41	-0.789529	1.4197e-33		-0.72073	2.1e-30		-0.243803	0.00411777		-0.312602	9.87e-05
LPST_RS02150	LPST_C0441	1626	peptide ABC transporter substrate-binding protein]	15.5432	9.30492	8.05219	7.72516	-0.740216	2.08391e-06		-0.948829	1.24e-09		-0.268429	0.202825		-0.0598164	0.802978
LPST_RS02155	LPST_C0442	906	prolyl aminopeptidase]	30.8034	22.5312	18.0935	13.2668	-0.451168	0.00168662		-0.76762	1.1e-07		-0.764105	2.66e-05		-0.447654	0.0210897
LPST_RS02160	LPST_C0444	639	CBS domain-containing protein]	1689.86	893.724	1060.13	838.831	-0.919001	0		-0.672663	1.42e-199		-0.0914504	0.00335		-0.337788	1.59e-34
LPST_RS02165	LPST_C0445	1395	cell surface protein]	203.064	122.402	184.278	136.23	-0.730311	4.15664e-58		-0.140056	0.000698277		0.154419	0.00484342		-0.435835	1.64e-21
LPST_RS02170	LPST_C0446	963	L-lactate dehydrogenase]	3484.3	3440.48	2946.33	2734.46	-0.018259	0.150231		-0.24195	4.95e-94		-0.331356	5.25e-150		-0.107665	1.49e-16
LPST_RS02175	LPST_C0447	558	peptidyl-tRNA hydrolase]	67.5016	35.2917	69.0564	52.9784	-0.935593	7.9735e-13		0.0328538	0.794398		0.586075	6.63e-05		-0.382372	0.00180157
LPST_RS02180	LPST_C0448	3528	transcription-repair coupling factor]	157.019	112.25	143.316	125.781	-0.484225	1.67639e-54		-0.131736	6.37e-06		0.164198	2.65e-06		-0.18829	2.8e-09
LPST_RS02185	LPST_C0449	1605	sugar transporter]	322.166	221.901	304.349	253.138	-0.537889	1.94271e-61		-0.0820754	0.00735877		0.190011	2e-07		-0.265803	2.04e-16
LPST_RS02190	LPST_C0450	288	RNA-binding S4 domain-containing protein]	225.993	118.41	144.515	144.005	-0.932484	3.90701e-21		-0.645053	2.35e-12		0.282323	0.020127		-0.00510712	0.970103
LPST_RS02195	LPST_C0451	399	septum formation initiator family protein]	1184.9	1242.01	1282.15	1237	0.067909	0.0372123		0.113805	0.000188372		-0.0058227	0.882588		-0.0517186	0.121707
LPST_RS02200	LPST_C0452	540	RNA-binding protein S1]	1178.91	879.903	1275.58	1112.93	-0.422037	9.18253e-49		0.113697	1.34e-05		0.338951	2.98e-29		-0.196784	3.14e-13
LPST_RS02205	LPST_C0453	1347	tRNA lysidine(34) synthetase TilS]	145.537	138.976	141.059	127.418	-0.0665444	0.213273		-0.0450885	0.394204		-0.125268	0.0246905		-0.146724	0.0060436
LPST_RS02210	LPST_C0454	543	hypoxanthine phosphoribosyltransferase]	525.279	521	541.64	542.025	-0.0117981	0.80738		0.0442507	0.298502		0.0570757	0.216527		0.00102699	0.983565
LPST_RS02215	LPST_C0455	2238	ATP-dependent zinc metalloprotease FtsH]	3033.7	2365.5	2407.97	2341.1	-0.358933	0		-0.333259	0		-0.0149564	0.159974		-0.04063	2.16e-05
LPST_RS02220	LPST_C0456	888	redox-regulated molecular chaperone Hsp33]	106.261	76.1304	99.7332	70.2392	-0.481069	3.24498e-10		-0.0914674	0.223074		-0.116196	0.234775		-0.505798	2.36e-10
LPST_RS02225	LPST_C0457	1008	tRNA dihydrouridine synthase DusB]	111.81	90.654	92.6123	77.8839	-0.302612	1.04726e-05		-0.271779	4.43e-05		-0.219046	0.00624016		-0.249879	0.0011211
LPST_RS02230	LPST_C0458	1500	lysine--tRNA ligase]	887.132	619.601	709.853	499.412	-0.517809	7.79299e-146		-0.321629	2.11e-64		-0.311109	4e-38		-0.507289	9.55e-113
LPST_RS02270	LPST_C0459	1473	peptide MFS transporter]	387.339	261.921	513.008	379.183	-0.564463	1.03733e-73		0.405384	1.38e-56		0.533761	1.11e-61		-0.436087	4.04e-61
LPST_RS02275	LPST_C0460	843	phosphoesterase]	53.3622	67.9444	84.8538	57.4183	0.348535	0.000374917		0.669159	2.79e-14		-0.242845	0.0178421		-0.563469	3.42e-10
LPST_RS02290	LPST_C0461	459	hypothetical protein]	56.9748	60.4313	50.788	55.2043	0.0849721	0.575377		-0.165837	0.252641		-0.130515	0.403987		0.120295	0.458262
LPST_RS02295	LPST_C0462	525	cupin domain-containing protein]	61.1501	49.6322	49.2693	76.1092	-0.30108	0.0232294		-0.311666	0.0153601		0.616796	9.44e-07		0.627382	2.92e-07
LPST_RS02300	LPST_C0463	336	cupin domain-containing protein]	88.8675	69.3306	62.4103	80.5695	-0.358163	0.00947307		-0.509871	0.000160451		0.216741	0.160816		0.36845	0.0128389
LPST_RS02305	LPST_C0464	843	serine/threonine protein phosphatase]	118.531	92.1593	89.652	115.35	-0.363066	7.54049e-07		-0.40286	1.84e-08		0.32382	2.74e-05		0.363614	1.28e-06
LPST_RS02310	LPST_C0465	1107	anion permease]	17.5415	27.1178	15.3852	19.7594	0.628472	7.92386e-06		-0.189232	0.263185		-0.456703	0.001559		0.361	0.0298652
LPST_RS02315	LPST_C0466	822	ribosyl nicotinamide transporter]	489.918	219.85	218.201	148.728	-1.15602	6.96388e-176	down	-1.16688	1.1e-188	down	-0.563848	9.15e-23		-0.552986	4.14e-23
LPST_RS02320	LPST_C0467	792	pyrroline-5-carboxylate reductase]	232.861	244.704	216.521	245.967	0.0715666	0.182729		-0.104965	0.0449637		0.00742442	0.906519		0.183956	0.000429717
LPST_RS02325	LPST_C0468	1137	N-acetylglucosamine-6-phosphate deacetylase]	545.401	526.674	385.434	429.713	-0.0504077	0.0864456		-0.500834	2.9e-68		-0.293535	1.77e-22		0.156891	1.2e-06
LPST_RS02330	LPST_C0469	702	GntR family transcriptional regulator]	554.482	535.39	378.171	484.662	-0.0505522	0.180504		-0.552101	1.74e-51		-0.14361	0.000174173		0.357939	7.87e-20
LPST_RS02335	LPST_C0470	738	glycosyltransferase]	275.948	210.217	233.518	219.799	-0.392512	1.50656e-14		-0.240863	8.57e-07		0.0643014	0.307327		-0.0873483	0.132339
LPST_RS02340	LPST_C0471	1479	nicotinate phosphoribosyltransferase]	180.711	168.466	228.654	216.424	-0.101226	0.0226183		0.339481	5.04e-19		0.361405	4.98e-18		-0.0793017	0.0505526
LPST_RS02345	LPST_C0472	828	NAD(+) synthetase]	439.228	391.268	349.164	376.514	-0.166812	7.77353e-06		-0.331066	1.75e-19		-0.0554527	0.206446		0.108801	0.00887666
LPST_RS02350	LPST_C0473	2655	cation-translocating P-type ATPase]	86.554	111.846	116.71	144.666	0.369847	1.32607e-18		0.431253	1.04e-26		0.371207	1.93e-22		0.309802	3.3e-17
LPST_RS02355	LPST_C0474	435	hypothetical protein]	1070.91	609.774	957.525	650.708	-0.812493	1.07195e-113		-0.161459	4.13e-07		0.0937355	0.0387447		-0.557299	6.63e-53
LPST_RS02360	LPST_C0475	2172	RNA-binding transcriptional accessory protein]	100.365	59.3755	86.8917	69.9468	-0.757323	7.05786e-48		-0.207972	1.04e-05		0.236391	0.000108901		-0.31296	3.55e-09
LPST_RS02365	LPST_C0476	447	SprT family protein]	66.5814	51.8457	52.8658	52.0836	-0.360896	0.00906401		-0.332785	0.0129058		0.00660562	0.970567		-0.0215059	0.904529
LPST_RS02370	LPST_C0477	1287	homoserine dehydrogenase]	289.783	302.48	294.195	227.677	0.0618685	0.0965045		0.0217981	0.57557		-0.409852	4.1e-27		-0.369782	3.07e-23
LPST_RS02375	LPST_C0478	876	homoserine kinase]	390.209	392.446	310.832	291.975	0.00824891	0.853409		-0.32811	4.25e-18		-0.426649	7.57e-26		-0.0902902	0.0458422
LPST_RS02385		510	hypothetical protein]	21.238	11.7723	14.1928	8.7053	-0.851247	0.000543005		-0.581488	0.0120095		-0.435434	0.206155		-0.705194	0.0209379
LPST_RS02390	LPST_C0481	2202	DUF1906 domain-containing protein]	213.329	139	87.3031	116.695	-0.617993	1.9395e-71		-1.28897	5.36e-257	down	-0.252349	2.58e-09		0.418631	4.81e-20
LPST_RS02395	LPST_C0482	591	hypothetical protein]	24.2712	12.3938	11.5271	11.9096	-0.969623	7.10088e-06		-1.07421	4.54e-07	down	-0.0574997	0.859041		0.0470849	0.884814
LPST_RS02400		210	hypothetical protein]	4.64667	4.57439	6.08263	8.25032	-0.0226159	0.979038		0.388499	0.586471		0.85087	0.218233		0.439755	0.50291
LPST_RS02405	LPST_C0483	855	hypothetical protein]	15.065	23.7347	25.1487	28.4962	0.655798	0.000151908		0.739282	7.11e-06		0.263772	0.10401		0.180287	0.261808
LPST_RS02410	LPST_C0484	975	PTS mannose transporter subunit IIAB]	2131.05	1693.16	944.258	1059.31	-0.331845	3.15066e-100		-1.17431	0	down	-0.676593	4.21e-275		0.165871	3.67e-14
LPST_RS02415	LPST_C0485	807	PTS mannose/fructose/sorbose transporter subunit IIC]	1580.02	1248.84	834.948	916.468	-0.339357	1.39332e-64		-0.920186	0		-0.446431	5.98e-80		0.134397	2.59e-07
LPST_RS02420	LPST_C0486	933	PTS mannose/fructose/sorbose transporter family subunit IID]	1936.64	1392.93	955.961	983.041	-0.475438	2.96314e-169		-1.01854	0	down	-0.502797	1.4e-127		0.040301	0.104605
LPST_RS02425	LPST_C0487	387	DUF956 domain-containing protein]	580.689	514.442	485.746	457.205	-0.174758	0.000267004		-0.257564	3.21e-08		-0.170166	0.00141549		-0.0873603	0.115035
LPST_RS02430	LPST_C0488	2850	sigma-54-dependent transcriptional regulator]	178.862	257.43	209.008	193.052	0.52533	4.57879e-83		0.224706	1.57e-15		-0.41519	2.82e-51		-0.114566	9.42e-05
LPST_RS02435	LPST_C0489	420	PTS mannose transporter subunit IIA]	194.231	229.291	180.705	181.507	0.239412	0.00130794		-0.104136	0.197257		-0.337157	1.41e-05		0.00639045	0.950989
LPST_RS02440	LPST_C0490	519	PTS fructose transporter subunit IIB]	289.92	338.022	224.172	235.349	0.221466	4.72774e-05		-0.371044	1.39e-10		-0.522319	2.04e-19		0.0701908	0.326763
LPST_RS02445	LPST_C0491	972	ketoacyl-ACP synthase III]	246.058	190.123	209.935	170.672	-0.372065	2.20558e-15		-0.229055	3.64e-07		-0.155707	0.00512421		-0.298717	4.27e-09
LPST_RS02450	LPST_C0492	402	acetyl-CoA carboxylase biotin carboxyl carrier protein subunit]	277.205	215.065	221.895	188.826	-0.366182	1.31413e-07		-0.321076	1.74e-06		-0.187713	0.0235489		-0.232819	0.00311491
LPST_RS02455	LPST_C0493	1323	acetyl-CoA carboxylase biotin carboxylase subunit]	327.406	221.186	216.432	233.432	-0.565816	1.64718e-56		-0.597164	1.33e-65		0.0777375	0.0764668		0.109085	0.00902417
LPST_RS02460	LPST_C0494	804	acetyl-CoA carboxylase carboxyltransferase subunit beta]	391.898	264.649	231.427	263.979	-0.566397	1.55828e-41		-0.759917	6.95e-73		-0.00365514	0.951965		0.189866	0.000140622
LPST_RS02465	LPST_C0495	774	hypothetical protein]	423.981	268.236	247.136	269.175	-0.660499	1.88063e-56		-0.778693	4.45e-79		0.00504074	0.935571		0.123235	0.0163831
LPST_RS02470	LPST_C0496	1212	LytR family transcriptional regulator]	1009.13	535.099	908.129	633.363	-0.915236	0		-0.152146	4.8e-15		0.243225	2.98e-20		-0.519865	9e-122
LPST_RS02475	LPST_C0497	963	AEC family transporter]	293.145	210.23	167.904	121.442	-0.47965	6.04047e-28		-0.80398	5.37e-72		-0.791703	2.81e-45		-0.467373	1.03e-15
LPST_RS02480	LPST_C0498	1026	EamA family transporter]	170.622	91.9894	86.4225	107.23	-0.891266	9.46129e-51		-0.981327	1e-62		0.221169	0.00228088		0.311229	9.29e-06
LPST_RS02485	LPST_C0499	678	2,3-bisphosphoglycerate-dependent phosphoglycerate mutase]	100.602	64.1123	80.07	53.8233	-0.649991	2.03066e-12		-0.32933	0.000143476		-0.252371	0.0336159		-0.573032	3.21e-08
LPST_RS02490	LPST_C0500	693	peptidase M10]	288.234	223.175	213.199	224.227	-0.369066	7.09303e-13		-0.435039	6.27e-18		0.00678796	0.923558		0.0727603	0.242548
LPST_RS02495	LPST_C0501	1332	aminopeptidase C]	3337.79	2797.76	2467.44	2192.62	-0.254623	1.34736e-129		-0.43588	0		-0.351617	1.94e-188		-0.17036	6.54e-45
LPST_RS02500	LPST_C0502	684	ribose-5-phosphate isomerase]	308.575	359.531	376.452	403.854	0.220494	1.38247e-06		0.286842	4.42e-11		0.167717	0.000182715		0.101369	0.0229301
LPST_RS02505	LPST_C0503	297	N-acetyltransferase]	292.74	356.999	383.851	352.201	0.2863	5.3052e-05		0.390926	4.95e-09		-0.0195204	0.817154		-0.124146	0.0807771
LPST_RS02510	LPST_C0504	537	dUTP diphosphatase]	136.83	110.686	152.632	138.129	-0.305909	0.00036706		0.157674	0.0467624		0.319545	0.000330446		-0.144037	0.0877826
LPST_RS15475		207	hypothetical protein]	358.265	321.948	366.133	359.905	-0.154199	0.0741646		0.0313428	0.722331		0.160791	0.0760641		-0.0247516	0.802831
LPST_RS15480		183	hypothetical protein]	354.594	332.018	390.884	355.626	-0.0949047	0.315646		0.140572	0.0999042		0.0990974	0.32356		-0.136379	0.133464
LPST_RS02515	LPST_C0506	1380	DNA repair protein RadA]	510.951	437.153	531.844	594.942	-0.225049	2.68028e-17		0.0578182	0.0253383		0.444612	7.71e-65		0.161745	5.49e-11
LPST_RS02520	LPST_C0507	1176	PIN/TRAM domain-containing protein]	673.767	562.916	584.91	773.375	-0.25933	6.65607e-25		-0.204034	5.03e-17		0.45825	9.29e-76		0.402954	1.68e-63
LPST_RS02525	LPST_C0508	1491	glutamate--tRNA ligase]	1099.89	925.428	879.34	638.601	-0.24916	1.36986e-46		-0.322861	1.2e-79		-0.535207	1.42e-151		-0.461506	9.91e-117
LPST_RS02530	LPST_C0509	1413	cysteine--tRNA ligase]	244.813	235.737	255.832	233.124	-0.0545056	0.173275		0.0635158	0.0901209		-0.0160778	0.727064		-0.134099	0.000420142
LPST_RS02535	LPST_C0510	411	Mini-ribonuclease 3]	180.202	184.937	168.345	177.578	0.0374178	0.682741		-0.0981952	0.248593		-0.0585871	0.534794		0.077026	0.41115
LPST_RS02540	LPST_C0511	768	23S rRNA (guanosine(2251)-2'-O)-methyltransferase RlmB]	209.899	193.876	177.826	205.15	-0.114561	0.047513		-0.239228	1.46e-05		0.0815488	0.196213		0.206215	0.000405661
LPST_RS02545	LPST_C0512	546	NYN domain-containing protein]	189.977	186.275	168.247	199.912	-0.0283955	0.719384		-0.175244	0.0119503		0.101932	0.178567		0.24878	0.000424233
LPST_RS02550	LPST_C0513	603	DNA-directed RNA polymerase]	199.206	179.021	186.766	188.018	-0.154126	0.0211011		-0.0930262	0.158722		0.0707382	0.352375		0.00963891	0.905962
LPST_RS02555	LPST_C0514	150	50S ribosomal protein L33]	481.395	357.031	449.202	362.395	-0.431169	7.98215e-07		-0.0998548	0.246792		0.0215135	0.855572		-0.309801	0.00066058
LPST_RS02560	LPST_C0515	186	preprotein translocase subunit SecE]	430.716	327.309	418.917	316.706	-0.396084	1.58766e-06		-0.0400736	0.638846		-0.0475093	0.660319		-0.40352	1.79e-06
LPST_RS02565	LPST_C0516	549	transcription termination/antitermination protein NusG]	510.118	356.734	318.175	252.863	-0.515982	1.64901e-31		-0.681011	7.87e-54		-0.496491	9.64e-20		-0.331462	1.99e-09
LPST_RS02575	LPST_C0518	426	50S ribosomal protein L11]	6138.83	3967.08	4361.29	2539.12	-0.629888	0		-0.49321	1.99e-276		-0.64375	5.92e-258		-0.780428	0
LPST_RS02580	LPST_C0519	690	50S ribosomal protein L1]	8534.85	5603.46	6290.19	3697.4	-0.60705	0		-0.440263	0		-0.599807	0		-0.766593	0
LPST_RS02585	LPST_C0520	504	50S ribosomal protein L10]	7490.23	6245	6273.35	4550.57	-0.262309	1.57493e-116		-0.255775	2.16e-117		-0.456655	2.79e-258		-0.463189	2.47e-282
LPST_RS02590	LPST_C0521	369	50S ribosomal protein L7/L12]	7142.38	5538.22	6120.79	5043.34	-0.366982	5.515e-153		-0.222687	2.21e-63		-0.135043	1.88e-17		-0.279338	6.63e-79
LPST_RS02595	LPST_C0522	978	hypothetical protein]	37.2161	48.0066	40.3798	37.8667	0.367305	0.000735034		0.117709	0.3189		-0.342302	0.00253117		-0.0927058	0.472741
LPST_RS02600	LPST_C0523	669	hypothetical protein]	20.5662	33.5643	25.1397	31.0774	0.706655	1.8874e-05		0.289694	0.1097		-0.111062	0.526232		0.305899	0.0744085
LPST_RS02605	LPST_C0524	2604	bifunctional lysylphosphatidylglycerol flippase/synthetase MprF]	165.144	133.22	159.628	165.381	-0.309914	2.91295e-19		-0.0490094	0.156712		0.31198	2.3e-18		0.0510751	0.164204
LPST_RS02610	LPST_C0525	576	TIGR00730 family Rossman fold protein]	133.495	75.8825	76.8777	97.3817	-0.814945	6.15606e-20		-0.796147	3.21e-20		0.359883	0.000493038		0.341086	0.000668448
LPST_RS02615	LPST_C0526	1011	class 1b ribonucleoside-diphosphate reductase subunit beta]	1509.26	1415.16	1217.86	1386.29	-0.0928726	2.07203e-07		-0.309484	1.37e-68		-0.0297371	0.147235		0.186874	2.03e-23
LPST_RS02620	LPST_C0527	2166	class 1b ribonucleoside-diphosphate reductase subunit alpha]	612.33	516.456	422.393	433.192	-0.245663	6.00166e-37		-0.535723	2.62e-163		-0.253641	2.44e-31		0.0364192	0.140197
LPST_RS02625	LPST_C0528	231	NrdH-redoxin]	449.037	225.601	587.066	557.365	-0.993062	2.02649e-36		0.386689	2.46e-10		1.30485	5.88e-65	up	-0.0748995	0.262614
LPST_RS02630	LPST_C0529	609	class I SAM-dependent methyltransferase]	104.149	104.107	117.632	125.711	-0.000589558	0.994737		0.175632	0.0385248		0.272042	0.00190544		0.0958208	0.287026
LPST_RS02635		507	nucleoside deaminase]	148.391	158.446	169.222	169.797	0.0945876	0.264262		0.189514	0.0137682		0.0998185	0.248245		0.00489212	0.95999
LPST_RS02640	LPST_C0530	1698	DNA polymerase III subunit gamma/tau]	456.178	316.53	286.426	241.952	-0.527253	3.36409e-88		-0.671432	4.88e-143		-0.387621	1.82e-33		-0.243442	5.41e-14
LPST_RS02645		309	YbaB/EbfC family nucleoid-associated protein]	774.008	495.467	454.376	373.567	-0.643561	1.09197e-39		-0.768461	1.02e-56		-0.40742	3.01e-11		-0.28252	4.77e-06
LPST_RS02650	LPST_C0532	600	recombination protein RecR]	863.258	547.355	506.86	427.547	-0.657315	1.29845e-87		-0.768202	3.1e-121		-0.356393	5.08e-18		-0.245506	2.68e-09
LPST_RS02655	LPST_C0533	252	DUF2508 domain-containing protein]	1264.67	884.382	738.364	638.111	-0.516016	1.11644e-35		-0.776355	1.94e-76		-0.470864	2.39e-20		-0.210525	7.96e-05
LPST_RS02660	LPST_C0534	666	thymidylate kinase]	178.311	163.71	241.501	189.256	-0.123253	0.0691478		0.437639	7.87e-15		0.209197	0.00195767		-0.351696	1.14e-09
LPST_RS02665	LPST_C0535	330	hypothetical protein]	170.026	138.271	173.862	145.693	-0.29825	0.0025625		0.0321883	0.753846		0.0754301	0.52604		-0.255009	0.0104011
LPST_RS02670	LPST_C0536	1020	DNA polymerase III subunit delta']	239.645	234.387	237.625	225.807	-0.0320052	0.522664		-0.0122114	0.807497		-0.0538034	0.298312		-0.0735972	0.131631
LPST_RS02675	LPST_C0537	348	initiation-control protein YabA]	312.929	277.421	309.244	337.614	-0.173757	0.0132461		-0.0170891	0.819769		0.283297	5.02e-05		0.126629	0.0697429
LPST_RS02680	LPST_C0538	897	16S rRNA (cytidine(1402)-2'-O)-methyltransferase]	122.818	115.392	99.3259	88.9703	-0.0899735	0.208769		-0.306281	5.62e-06		-0.375153	5.43e-07		-0.158846	0.047099
LPST_RS02685	LPST_C0539	786	acyl-ACP thioesterase]	199.878	180.728	151.95	149.202	-0.145298	0.0123685		-0.395523	3.07e-12		-0.276547	1.22e-05		-0.0263223	0.729405
LPST_RS02690	LPST_C0540	996	UDP-glucose 4-epimerase GalE]	891.446	811.49	717.442	597.309	-0.135575	8.5012e-09		-0.313285	2.33e-41		-0.442094	3.4e-63		-0.264384	2.93e-23
LPST_RS02695	LPST_C0541	1101	2-aminoethylphosphonate--pyruvate transaminase]	8.06519	6.54375	6.47764	4.22913	-0.301592	0.252536		-0.316241	0.213743		-0.629756	0.0441348		-0.615107	0.0443533
LPST_RS02700	LPST_C0542	798	phosphonoacetaldehyde hydrolase]	8.07052	5.26657	6.40277	4.74936	-0.615799	0.0511673		-0.333967	0.267395		-0.14913	0.722607		-0.430962	0.237663
LPST_RS02705	LPST_C0543	855	phosphonate ABC transporter permease]	7.07597	4.21326	6.22491	6.45913	-0.747993	0.0234893		-0.184875	0.557749		0.616405	0.0877618		0.0532862	0.885372
LPST_RS02710	LPST_C0544	789	phosphonate ABC transporter, permease protein PhnE]	9.77037	9.89234	7.95984	8.64636	0.0178993	0.953047		-0.295673	0.280537		-0.194218	0.519969		0.119354	0.711902
LPST_RS02715	LPST_C0545	771	phosphonates import ATP-binding protein PhnC]	15.1875	13.2381	17.3958	10.9549	-0.198187	0.386035		0.195854	0.341869		-0.273119	0.293441		-0.667161	0.00225788
LPST_RS02720	LPST_C0546	1053	phosphonate ABC transporter substrate-binding protein]	60.8832	45.9557	52.1616	62.2153	-0.405801	1.20256e-05		-0.223057	0.0126621		0.437025	4.79e-06		0.254281	0.00610649
LPST_RS02725	LPST_C0547	726	tRNA (adenosine(37)-N6)-threonylcarbamoyltransferase complex dimerization subunit type 1 TsaB]	229.703	151.172	235.911	221.195	-0.603574	3.60602e-25		0.0384769	0.501686		0.549122	1.85e-19		-0.0929286	0.109341
LPST_RS02730	LPST_C0548	579	ribosomal-protein-alanine N-acetyltransferase]	215.215	111.16	166.747	161.025	-0.953141	1.0565e-40		-0.368119	7.48e-09		0.53465	2.78e-11		-0.0503722	0.543171
LPST_RS02735	LPST_C0549	456	ribosomal-protein-alanine N-acetyltransferase]	228.115	116.128	161.537	143.431	-0.974045	2.08253e-35		-0.497899	2.23e-12		0.30464	0.00137583		-0.171506	0.0522912
LPST_RS02740	LPST_C0550	1047	tRNA (adenosine(37)-N6)-threonylcarbamoyltransferase complex transferase subunit TsaD]	349.498	172.146	196.829	207.573	-1.02165	4.02707e-131	down	-0.828347	9.11e-98		0.269986	9.64e-08		0.0766788	0.137645
LPST_RS02745	LPST_C0553	1983	ABC transporter ATP-binding protein]	291.362	253.417	270.275	259.71	-0.201301	7.46037e-12		-0.108384	0.000154102		0.0353909	0.3153		-0.057526	0.075398
LPST_RS02750	LPST_C0554	678	transcriptional regulator]	1022.72	790.601	894.9	823.001	-0.371388	4.81487e-42		-0.192611	1.33e-13		0.0579454	0.0747879		-0.120832	3.09e-05
LPST_RS02755	LPST_C0555	645	CPBP family intramembrane metalloprotease]	95.7645	84.5199	136.977	108.789	-0.180201	0.0570811		0.516371	2.4e-11		0.364171	7.26e-05		-0.3324	2.47e-05
LPST_RS02760	LPST_C0556	285	co-chaperone GroES]	1141.86	700.243	446.7	337.775	-0.705454	1.01812e-62		-1.354	2.3e-192	down	-1.0518	2.64e-71	down	-0.403245	7.34e-10
LPST_RS02765	LPST_C0557	1626	chaperonin GroEL]	1787.05	1093.03	644.764	600.232	-0.70924	0		-1.47073	0	down	-0.864746	0		-0.103253	2.35e-06
LPST_RS02770	LPST_C0558	1836	APC family permease]	504.748	297.709	298.872	267.647	-0.761659	2.40907e-201		-0.756034	4.09e-210		-0.153574	9.9e-07		-0.159199	1.64e-07
LPST_RS02775	LPST_C0559	1098	undecaprenyl/decaprenyl-phosphate alpha-N-acetylglucosaminyl 1-phosphate transferase]	382.41	276.354	326.221	272.883	-0.468605	2.82309e-39		-0.229271	1.05e-11		-0.0182332	0.704583		-0.257567	1.13e-11
LPST_RS02780	LPST_C0560	903	phosphate ABC transporter substrate-binding protein]	14.4803	6.64883	6.12978	4.07719	-1.12292	1.24315e-06	down	-1.24018	6.22e-08	down	-0.705524	0.0419993		-0.58826	0.0938005
LPST_RS02785	LPST_C0561	648	YigZ family protein]	36.8937	29.6488	47.9664	45.286	-0.315398	0.0420323		0.378652	0.00382953		0.611091	3.57e-05		-0.0829584	0.574314
LPST_RS02790	LPST_C0562	1353	DNA/RNA helicase]	5.48121	8.96368	8.1821	9.28389	0.709596	0.00185719		0.577977	0.0115298		0.0506393	0.83952		0.182258	0.430349
LPST_RS02795	LPST_C0563	675	ComF family protein]	5.20427	4.80311	6.9387	7.86072	-0.115725	0.79318		0.414972	0.245725		0.710692	0.0555568		0.179995	0.625263
LPST_RS02800	LPST_C0564	567	ribosome-associated translation inhibitor RaiA]	7555.48	14514.8	13969	15003.4	0.94193	0		0.886636	0		0.0477606	6e-10		0.103054	8.5e-44
LPST_RS02805	LPST_C0565	2364	protein translocase subunit SecA]	606.449	378.265	412.501	308.504	-0.680987	8.26411e-256		-0.555989	1.25e-188		-0.294112	3.91e-33		-0.41911	4.6e-73
LPST_RS02810	LPST_C0566	1074	peptide chain release factor 2]	229.504	146.352	173.446	149.422	-0.649077	1.82611e-41		-0.404035	3.41e-19		0.0299502	0.651809		-0.215092	5.45e-05
LPST_RS02815	LPST_C0567	1176	membrane protein]	265.856	197.577	238.055	188.118	-0.428228	3.06463e-25		-0.159346	4.77e-05		-0.0707746	0.169702		-0.339657	4.56e-15
LPST_RS02820	LPST_C0568	729	DNA-binding response regulator]	265.567	220.554	233.042	236.327	-0.267944	2.30448e-07		-0.188486	0.000172765		0.0996477	0.0918679		0.0201903	0.752489
LPST_RS02825	LPST_C0569	1404	two-component sensor histidine kinase]	336.734	280.438	251.407	266.394	-0.263929	7.56079e-16		-0.421588	1.72e-38		-0.074118	0.0546866		0.0835412	0.0291618
LPST_RS02830	LPST_C0570	876	phosphate ABC transporter substrate-binding protein PstS family protein]	9.91395	4.3864	4.61752	2.84311	-1.17642	4.59826e-05	down	-1.10234	6.91e-05	down	-0.625568	0.155032		-0.699648	0.0948341
LPST_RS02835	LPST_C0571	930	phosphate ABC transporter permease subunit PstC]	6.82011	2.4532	3.31928	4.77387	-1.47513	3.3484e-05	down	-1.03892	0.00131865		0.960494	0.0215118		0.524288	0.184155
LPST_RS02840	LPST_C0572	885	phosphate ABC transporter permease PtsA]	11.9081	4.07043	4.08945	4.64954	-1.54868	2.1133e-08	down	-1.54196	9.26e-09	down	0.191907	0.652352		0.185182	0.658054
LPST_RS02845	LPST_C0573	810	phosphate ABC transporter ATP-binding protein]	7.95096	4.29908	3.41679	4.14426	-0.887101	0.00631566		-1.21849	0.000213994	down	-0.0529149	0.911946		0.278474	0.547668
LPST_RS02850	LPST_C0574	756	phosphate ABC transporter ATP-binding protein]	19.8774	10.9595	12.1089	11.1723	-0.85895	3.52286e-05		-0.715057	0.000297555		0.0277476	0.927951		-0.116145	0.675298
LPST_RS02855	LPST_C0575	675	phosphate transport system regulatory protein PhoU]	171.452	131.107	141.14	108.446	-0.387055	1.36725e-08		-0.280679	1.9e-05		-0.273772	0.00074553		-0.380147	5.63e-07
LPST_RS02860	LPST_C0576	312	PspC domain-containing protein]	636.772	493.012	677.911	727.109	-0.369155	8.08889e-13		0.0903193	0.0649741		0.56055	5.22e-28		0.101075	0.0413928
LPST_RS02865	LPST_C0577	366	phage holin family protein]	943.806	924.533	1469.59	1688.48	-0.0297655	0.474074		0.638856	2.24e-91		0.868931	3.13e-159		0.200309	2.34e-12
LPST_RS02870	LPST_C0578	948	HPr kinase/phosphorylase]	335.56	421.286	466.88	507.274	0.328228	6.80802e-20		0.476483	6.18e-45		0.267966	1.49e-15		0.119712	0.000263525
LPST_RS02875	LPST_C0579	849	prolipoprotein diacylglyceryl transferase]	692.255	802.64	722.429	723.944	0.21345	2.93886e-15		0.0615523	0.0298911		-0.148876	1.04e-07		0.00302202	0.932545
LPST_RS02880	LPST_C0580	1017	glycerol-3-phosphate dehydrogenase (NAD(P)(+))]	775.363	967.588	790.861	739.471	0.319522	6.86798e-45		0.0285538	0.263463		-0.387899	2.01e-60		-0.0969309	0.000118992
LPST_RS02885	LPST_C0581	921	UTP--glucose-1-phosphate uridylyltransferase]	2121.54	2148.1	1651.47	1501.18	0.0179481	0.288001		-0.36136	9.87e-117		-0.516964	8.85e-204		-0.137655	1.74e-14
LPST_RS02890	LPST_C0582	681	EAL domain-containing protein]	110.619	106.324	191.634	179.522	-0.0571306	0.528993		0.792751	3.34e-33		0.755685	9.94e-26		-0.0941964	0.160651
LPST_RS02895	LPST_C0584	1413	NADH oxidase]	61.8076	94.2436	94.242	104.53	0.608612	1.21816e-20		0.608587	9.79e-22		0.149454	0.0172757		0.149479	0.0144945
LPST_RS02900	LPST_C0585	1164	glycosyl hydrolase family 8]	41.1613	66.4348	57.4296	88.5633	0.69065	2.39168e-15		0.480506	6.35e-08		0.414771	3.61e-08		0.624914	7.22e-17
LPST_RS02905	LPST_C0586	1497	hypothetical protein]	32.5267	37.0581	36.4064	53.3109	0.188165	0.0602437		0.162569	0.0980495		0.524642	1.6e-09		0.550238	8.15e-11
LPST_RS02910	LPST_C0587	1575	hypothetical protein]	34.5712	41.627	41.5646	44.758	0.267948	0.00326696		0.265786	0.00261249		0.104626	0.275345		0.106788	0.252064
LPST_RS02915	LPST_C0588	1254	glycosyltransferase family 2 protein]	22.2551	28.3437	29.2854	33.5909	0.348894	0.00557341		0.396046	0.000973207		0.245043	0.0428239		0.197891	0.0963257
LPST_RS02920	LPST_C0589	2145	cellulose synthase]	32.1172	30.4533	35.7798	29.5829	-0.0767493	0.407111		0.155796	0.0577893		-0.0418362	0.688828		-0.274382	0.00124557
LPST_RS02925	LPST_C0590	858	hypothetical protein]	34.8013	34.008	37.7151	33.8234	-0.0332631	0.82579		0.116005	0.378153		-0.0078535	0.961522		-0.157121	0.257516
LPST_RS02930	LPST_C0591	939	thioredoxin-disulfide reductase]	983.698	603.842	838.985	700.338	-0.704045	4.29475e-175		-0.22957	2.5e-24		0.213881	6.14e-14		-0.260594	7.3e-25
LPST_RS02935	LPST_C0592	633	DUF421 domain-containing protein]	84.7851	96.3657	93.8339	114.957	0.184709	0.0524451		0.146298	0.120439		0.254503	0.00474196		0.292913	0.00079958
LPST_RS02940	LPST_C0593	453	DUF3290 domain-containing protein]	68.069	82.9677	86.9427	98.2457	0.28555	0.0193505		0.353066	0.0022379		0.243846	0.0377829		0.17633	0.128343
LPST_RS02945	LPST_C0594	1728	phospho-sugar mutase]	690.796	882.377	755.717	898.493	0.353135	7.20489e-83		0.129587	5.18e-12		0.0261123	0.18875		0.249661	2.84e-44
LPST_RS02950	LPST_C0595	711	EAL domain-containing protein]	156.869	201.987	140.73	211.545	0.364704	2.06671e-09		-0.156628	0.0200049		0.066699	0.308151		0.588031	1.01e-21
LPST_RS02955	LPST_C0596	1359	NADH oxidase]	31.4496	40.7328	33.7588	34.1828	0.373148	0.000186445		0.102222	0.351855		-0.252919	0.015325		0.0180069	0.885173
LPST_RS02960	LPST_C0597	558	D-alanyl-D-alanine dipeptidase]	98.1046	108.027	79.7391	93.925	0.138999	0.151254		-0.299033	0.0020587		-0.201811	0.0445323		0.236221	0.0242516
LPST_RS02965	LPST_C0598	1197	tetracycline resistance MFS efflux pump]	54.7817	33.706	32.6363	27.5011	-0.700688	1.63722e-13		-0.747216	9.59e-16		-0.29352	0.0171653		-0.246992	0.0440009
LPST_RS02970	LPST_C0599	648	HD domain-containing protein]	124.083	131.937	145.378	101.434	0.0885451	0.281771		0.228498	0.00175023		-0.379311	4.63e-06		-0.519264	2.02e-11
LPST_RS02975	LPST_C0600	2004	excinuclease ABC subunit B]	171.641	130.624	141.131	118.39	-0.393983	7.36338e-24		-0.28236	5.21e-14		-0.141869	0.00221039		-0.253492	3.31e-09
LPST_RS02980	LPST_C0601	2856	excinuclease ABC subunit A]	314.846	270.806	248.933	227.149	-0.217387	2.15645e-20		-0.338887	2.36e-48		-0.253618	5.24e-22		-0.132118	7.08e-07
LPST_RS02985	LPST_C0602	477	S-ribosylhomocysteine lyase]	1835.4	1472.65	1198.35	886.261	-0.317681	1.16985e-39		-0.615043	2.17e-138		-0.732614	4.63e-135		-0.435252	2.35e-46
LPST_RS02990	LPST_C0603	1236	argininosuccinate synthase]	111.475	64.1192	63.127	98.1227	-0.79789	1.58214e-33		-0.82039	4.98e-37		0.613831	4.75e-18		0.636331	2.98e-20
LPST_RS02995	LPST_C0604	1404	argininosuccinate lyase]	131.288	77.4006	64.2922	126.179	-0.762321	3.913e-41		-1.03002	2.35e-71	down	0.705053	1.04e-32		0.972754	3.29e-59
LPST_RS03000	LPST_C0605	537	membrane protein]	675.064	787.773	773.072	795.908	0.222754	1.11045e-10		0.195577	7.66e-09		0.0148219	0.715011		0.0419995	0.261944
LPST_RS03005	LPST_C0606	885	RNase adaptor protein RapZ]	233.641	199.858	163.939	113.302	-0.225314	6.52896e-06		-0.511133	1.83e-24		-0.818804	5.43e-42		-0.532984	9.12e-18
LPST_RS03010	LPST_C0607	1002	YvcK family protein]	378.634	315.174	227.234	200.577	-0.264653	5.02383e-13		-0.736627	6.04e-83		-0.651996	3.79e-50		-0.180023	0.000183571
LPST_RS03015	LPST_C0608	933	sporulation regulator WhiA]	450.039	403.091	278.037	270.191	-0.158946	4.46926e-06		-0.694772	7.32e-83		-0.577123	4.46e-48		-0.0412981	0.403092
LPST_RS03020	LPST_C0609	1653	peptide ABC transporter substrate-binding protein]	58.7369	48.4524	48.8763	56.4683	-0.277698	0.000180507		-0.265132	0.000225234		0.220871	0.0052661		0.208305	0.00695915
LPST_RS03025	LPST_C0610	975	2-hydroxyacid dehydrogenase]	208.071	222.175	138.325	113.95	0.0946218	0.0575932		-0.589008	1.12e-30		-0.963299	5.13e-67		-0.279669	9.22e-06
LPST_RS03030	LPST_C0611	591	ATP-dependent Clp protease proteolytic subunit]	4637.77	3379.04	2084.07	2167.17	-0.456818	3.09134e-238		-1.15403	0	down	-0.640799	3.3e-302		0.0564097	0.00530982
LPST_RS03040	LPST_C0612	1338	RNA polymerase sigma-54 factor]	66.7307	71.8851	50.2794	51.0673	0.107343	0.160161		-0.408382	7.51e-08		-0.493292	3.6e-10		0.0224325	0.828717
LPST_RS03045	LPST_C0613	1032	central glycolytic genes regulator]	2840.41	1931.83	1248.99	576.473	-0.556129	0		-1.18534	0	down	-1.74465	0	down	-1.11543	0	down
LPST_RS03050	LPST_C0614	1023	type I glyceraldehyde-3-phosphate dehydrogenase]	46461.8	30099.1	14436.2	8990.34	-0.626323	0		-1.68636	0	down	-1.74328	0	down	-0.683242	0
LPST_RS03055	LPST_C0615	1203	phosphoglycerate kinase]	8778.63	5535.76	2558.6	1693.05	-0.665215	0		-1.77864	0	down	-1.70915	0	down	-0.595728	0
LPST_RS03060	LPST_C0616	759	triose-phosphate isomerase]	9378.48	5901.69	2768.02	1846.13	-0.668226	0		-1.7605	0	down	-1.67662	0	down	-0.584348	5.32e-286
LPST_RS03065	LPST_C0617	1329	enolase]	13131.7	8300.28	4624.92	3605.6	-0.661827	0		-1.50556	0	down	-1.20292	0	down	-0.359186	0
LPST_RS03070	LPST_C0618	732	hypothetical protein]	170.765	89.5662	132.33	75.2968	-0.930985	2.64386e-39		-0.367867	7.24e-09		-0.250365	0.00862264		-0.813484	1.35e-24
LPST_RS03075	LPST_C0619	1554	ClC family H(+)/Cl(-) exchange transporter]	196.227	111.192	152.956	96.0214	-0.819477	5.95272e-76		-0.359408	4.33e-19		-0.211621	0.000211924		-0.67169	2.19e-42
LPST_RS03080		237	preprotein translocase subunit SecG]	1256.6	959.609	1537.85	1223.12	-0.389006	2.27541e-20		0.291393	1.33e-15		0.350051	1.5e-15		-0.330348	2.35e-18
LPST_RS03085	LPST_C0621	750	carboxylesterase]	282.722	178.516	312.526	229.565	-0.663332	3.2589e-37		0.144591	0.00151452		0.362853	2.72e-10		-0.445071	1.89e-20
LPST_RS03090	LPST_C0622	2415	ribonuclease R]	706.051	524.613	728.373	585.145	-0.428518	3.61575e-132		0.0449053	0.00638824		0.15754	2.32e-16		-0.315883	1.42e-77
LPST_RS03095	LPST_C0623	471	SsrA-binding protein]	846.315	688.599	853.828	757.998	-0.29753	1.04121e-16		0.0127516	0.740264		0.13853	0.000432462		-0.171752	1.52e-06
LPST_RS03100		7713	BspA family leucine-rich repeat surface protein]	17.674	90.1712	71.5022	98.135	2.35104	0	up	2.01636	0	up	0.122101	4.45e-06		0.456779	1.38e-66
LPST_RS03105	LPST_C0625	1437	glutamine ABC transporter substrate-binding protein]	89.8388	36.767	64.5195	45.2885	-1.28893	9.83852e-68	down	-0.477603	4.72e-14		0.300731	0.00162768		-0.510591	5.95e-11
LPST_RS03110	LPST_C0626	735	amino acid ABC transporter ATP-binding protein]	144.71	69.9228	132.949	133.036	-1.04933	1.00133e-40	down	-0.122297	0.0792096		0.927985	4.41e-29		0.000948928	0.990784
LPST_RS03115	LPST_C0627	564	hypothetical protein]	387.033	514.163	405.401	412.214	0.40977	9.26739e-22		0.0668937	0.160277		-0.318831	3.15e-13		0.0240453	0.65721
LPST_RS03120	LPST_C0628	870	Cof-type HAD-IIB family hydrolase]	348.933	429.658	378.801	297.972	0.300239	5.33351e-16		0.118492	0.00198729		-0.528013	7.41e-41		-0.346265	3.79e-18
LPST_RS03125	LPST_C0629	693	uracil-DNA glycosylase]	316.959	724.452	909.783	910.348	1.19259	4.81099e-230	up	1.52123	0	up	0.329527	3.99e-29		0.000894709	0.979053
LPST_RS03130	LPST_C0630	978	phosphate acetyltransferase]	374.755	1081.81	1084.38	1176.3	1.52942	0	up	1.53285	0	up	0.120819	1.62e-08		0.117392	1.6e-08
LPST_RS03135	LPST_C0631	462	tRNA (adenosine(37)-N6)-threonylcarbamoyltransferase complex ATPase subunit type 1 TsaE]	59.3506	100.065	119.809	76.6436	0.753601	4.61992e-11		1.01341	9.09e-22	up	-0.384698	0.000780654		-0.644504	4.73e-10
LPST_RS03140	LPST_C0632	516	GNAT family N-acetyltransferase]	61.2711	95.8761	102.526	73.2396	0.645963	3.00356e-09		0.742717	8.05e-13		-0.388547	0.000434275		-0.485302	3.16e-06
LPST_RS03145	LPST_C0633	537	hypothetical protein]	232.411	226.068	239.454	177.048	-0.039921	0.573702		0.0430691	0.515877		-0.35262	2.98e-07		-0.435611	2.63e-11
LPST_RS03150	LPST_C0634	765	exodeoxyribonuclease III]	156	201.856	204.404	158.819	0.371778	2.37276e-10		0.389875	6.77e-12		-0.345948	1.22e-08		-0.364045	5.43e-10
LPST_RS03155	LPST_C0635	903	gfo/Idh/MocA family oxidoreductase]	74.5628	136.567	116.112	101.57	0.87308	6.04115e-35		0.638992	7.63e-19		-0.427132	5.08e-10		-0.193045	0.00792487
LPST_RS03160	LPST_C0636	909	UDP-N-acetylenolpyruvoylglucosamine reductase]	249.371	256.14	283.505	236.227	0.0386359	0.443378		0.185079	1.89e-05		-0.116758	0.0190353		-0.263201	4.89e-09
LPST_RS03165	LPST_C0637	2130	sodium:proton antiporter]	123.51	137.723	144.077	104.778	0.157146	0.000168437		0.222215	2e-08		-0.39444	2.32e-19		-0.459509	5.87e-28
LPST_RS03170	LPST_C0638	513	MarR family transcriptional regulator]	239.67	275.734	305.021	264.698	0.202228	0.000910428		0.347857	7.61e-10		-0.0589324	0.388833		-0.204562	0.000472434
LPST_RS03175	LPST_C0639	666	DUF1361 domain-containing protein]	833.386	622.565	621.415	701.579	-0.420759	1.91319e-42		-0.423428	2.56e-45		0.17238	3.98e-07		0.175049	1.15e-07
LPST_RS03180	LPST_C0640	843	TIGR00159 family protein]	316.932	259.1	361.512	251.253	-0.290665	3.71732e-11		0.18987	1.72e-06		-0.0443694	0.421131		-0.524904	4.08e-35
LPST_RS03185	LPST_C0641	978	cell surface protein]	377.948	344.395	400.424	296.29	-0.134123	0.000303323		0.0833423	0.0187068		-0.217053	7.07e-08		-0.434518	5.13e-32
LPST_RS03190	LPST_C0642	1356	phosphoglucosamine mutase]	711.269	568.687	664.11	568.818	-0.32276	7.6103e-45		-0.0989724	6.79e-06		0.000332137	0.99096		-0.223456	2.39e-21
LPST_RS03195	LPST_C0643	1818	glutamine--fructose-6-phosphate aminotransferase]	1600.78	1371.38	3098.18	1533.75	-0.223147	2.05487e-66		0.952641	0		0.161427	1.15e-32		-1.01436	0	down
LPST_RS03200	LPST_C0644	672	EAL domain-containing protein]	62.5848	128.833	94.2491	92.4938	1.04162	5.1597e-33	up	0.590667	1.79e-10		-0.478079	8.26e-09		-0.0271218	0.802785
LPST_RS03205	LPST_C0645	816	HAD family hydrolase]	363.174	494.438	292.466	245.633	0.445127	1.70008e-34		-0.312396	1.44e-14		-1.00929	9.64e-134	down	-0.251764	7.47e-08
LPST_RS03210	LPST_C0646	588	TetR/AcrR family transcriptional regulator]	35.6798	39.6175	29.1459	32.5961	0.151032	0.344726		-0.291811	0.070285		-0.281437	0.08969		0.161406	0.38256
LPST_RS03215	LPST_C0647	1050	galactose mutarotase]	163.005	206.191	135.44	138.915	0.339063	5.40009e-12		-0.267264	6.17e-07		-0.56978	1.52e-27		0.0365469	0.589332
LPST_RS03220	LPST_C0648	1263	ISL3-like element ISP1 family transposase]	10.5847	10.6482	12.8949	8.05925	0.00863507	0.97108		0.284821	0.122379		-0.401896	0.0705958		-0.678082	0.000579664
LPST_RS03225	LPST_C0649	309	hypothetical protein]	129.159	112.306	121.603	113.542	-0.201719	0.0900934		-0.0869677	0.464553		0.0157941	0.916052		-0.0989573	0.455448
LPST_RS03230	LPST_C0650	426	hypothetical protein]	73.5286	34.9522	39.48	30.5029	-1.07292	2.53791e-13	down	-0.897184	1.03e-10		-0.196436	0.360558		-0.372173	0.0519176
LPST_RS03235	LPST_C0651	753	NADPH-dependent oxidoreductase]	90.8414	45.6072	40.7124	31.4934	-0.994087	1.70764e-24		-1.15788	9.92e-33	down	-0.534214	7.73e-05		-0.370421	0.00754036
LPST_RS03240		228	hypothetical protein]	2.99588	2.10663	0.933737	1.89974	-0.508043	0.625445		-1.68189	0.143735		-0.14913	0.909336		1.02472	0.480056
LPST_RS03245	LPST_C0652	1200	MFS transporter]	51.6361	31.4204	15.6121	14.5283	-0.71668	2.63385e-13		-1.72572	2.97e-53	down	-1.11283	1.12e-15	down	-0.103798	0.586867
LPST_RS15505		255	hypothetical protein]	21.4293	72.5176	35.482	43.3142	1.75874	2.39561e-16	up	0.727501	0.00483643		-0.743491	0.000100313		0.287751	0.234393
LPST_RS03250	LPST_C0654	1527	glycerol kinase]	14.6977	15.57	13.1053	13.6155	0.0831788	0.612326		-0.165436	0.292652		-0.193524	0.24715		0.0550907	0.76896
LPST_RS03255	LPST_C0655	783	hypothetical protein]	12.3377	7.6678	10.7398	6.3616	-0.686188	0.00747015		-0.200111	0.414638		-0.269424	0.436005		-0.755502	0.00758282
LPST_RS03265	LPST_C0656	423	transcriptional regulator Spx]	2092.32	1448.88	1697.35	1661.4	-0.530162	1.32951e-101		-0.301819	1.65e-38		0.19746	7.3e-13		-0.0308829	0.287817
LPST_RS03270	LPST_C0657	231	hypothetical protein]	586.325	328.525	709.64	772.53	-0.835699	1.34741e-35		0.275388	5.15e-07		1.23359	3.42e-82	up	0.122503	0.0281477
LPST_RS03275	LPST_C0658	513	VanZ family protein]	1756.82	713.913	965.277	384.171	-1.29915	0	down	-0.863952	9.16e-257		-0.894001	1.99e-99		-1.3292	4.04e-269	down
LPST_RS03285	LPST_C0659	954	exopolyphosphatase]	146.575	198.367	108.343	157.207	0.436541	2.64609e-16		-0.43603	5.65e-13		-0.335512	8.03e-10		0.53706	1.45e-18
LPST_RS03290	LPST_C0660	2157	polyphosphate kinase]	125.673	173.186	102.992	158.939	0.462644	2.65394e-34		-0.287151	1.27e-11		-0.123847	0.00133579		0.625948	1.27e-53
LPST_RS03295	LPST_C0661	1530	HD domain-containing protein]	88.7786	118.744	82.6522	127.324	0.419565	1.11816e-14		-0.103159	0.0939122		0.100653	0.0692639		0.623377	9.62e-31
LPST_RS03300	LPST_C0662	810	LicD family protein]	141.431	231.409	180.17	179.139	0.71035	4.04351e-37		0.349261	2.54e-09		-0.369368	1.92e-11		-0.00827848	0.908809
LPST_RS03305	LPST_C0663	474	MarR family transcriptional regulator]	3.70557	3.5466	7.18623	3.6552	-0.0632578	0.920472		0.95554	0.0315951		0.0435149	0.949886		-0.975283	0.0379725
LPST_RS15510	LPST_C0664	162	hypothetical protein]	96.9776	160.845	126.815	127.67	0.729947	1.93679e-06		0.387005	0.0176055		-0.333253	0.0320603		0.00968888	0.961314
LPST_RS03310	LPST_C0665	1308	NCS2 family permease]	215.452	757.463	56.4782	68.4649	1.81381	0	up	-1.9316	5.88e-277	down	-3.46774	0	down	0.277669	0.000391012
LPST_RS03315	LPST_C0666	1740	pyruvate oxidase]	22.2079	39.0598	24.8374	36.8419	0.814614	9.21849e-18		0.161444	0.146421		-0.0843351	0.395528		0.568835	2.17e-09
LPST_RS03325	LPST_C0667	1764	pyruvate oxidase]	60.7386	112.386	87.6792	121.422	0.887774	6.30402e-57		0.529622	9.05e-20		0.111572	0.032514		0.469725	1.26e-20
LPST_RS03330	LPST_C0668	909	prolyl aminopeptidase]	543.507	498.409	463.374	401.812	-0.124968	9.1711e-05		-0.23012	1.2e-13		-0.31081	3.94e-19		-0.205658	3.52e-09
LPST_RS03335	LPST_C0669	990	biotin--[acetyl-CoA-carboxylase] ligase]	143.709	133.42	180.098	125.677	-0.107175	0.0837564		0.325635	6.72e-10		-0.0862549	0.212755		-0.519065	1.3e-20
LPST_RS03340	LPST_C0670	1983	acetyltransferase]	354.89	283.573	278.22	328.46	-0.323654	3.07025e-33		-0.351147	1.16e-40		0.212002	1.33e-13		0.239494	7.84e-18
LPST_RS03345	LPST_C0671	2442	Xaa-Pro dipeptidyl-peptidase]	217.857	341.548	316.592	359.799	0.648709	4.10188e-137		0.539245	8.22e-97		0.0751007	0.00268618		0.184565	9.1e-15
LPST_RS03350	LPST_C0672	420	dihydroneopterin aldolase]	55.5277	131.8	127.989	113.184	1.24707	2.30512e-28	up	1.20474	1.33e-27	up	-0.219676	0.035928		-0.177345	0.0907159
LPST_RS03355	LPST_C0673	303	hypothetical protein]	193.55	662.211	653.08	634.345	1.77459	1.04749e-166	up	1.75455	4.49e-171	up	-0.0620229	0.271544		-0.0419907	0.463265
LPST_RS03360	LPST_C0674	1398	amino acid permease]	531.385	406.272	391.368	275.671	-0.387313	1.61821e-48		-0.441232	7.14e-65		-0.559498	3.51e-68		-0.505579	4.01e-58
LPST_RS03365	LPST_C0675	474	alcohol dehydrogenase]	2.88211	14.4397	19.0884	17.3622	2.32485	2.92352e-09	up	2.7275	1.15e-14	up	0.265907	0.363544		-0.136746	0.625235
LPST_RS03370	LPST_C0676	819	pyridoxine kinase]	70.8914	70.6685	61.2162	31.9964	-0.00454429	0.968479		-0.211698	0.0250119		-1.14316	1.98e-24	down	-0.936003	1.52e-16
LPST_RS03375	LPST_C0677	420	NUDIX domain-containing protein]	194.695	157.817	217.707	127.106	-0.30297	0.000189499		0.161173	0.0310716		-0.312211	0.000960105		-0.776353	1.43e-21
LPST_RS15515	LPST_C0678	150	hypothetical protein]	318.761	485.114	972.207	1460.41	0.605848	9.26843e-12		1.60879	6.18e-112	up	1.58998	3.12e-147	up	0.587038	4.9e-31
LPST_RS03380	LPST_C0679	582	guanylate kinase]	28.6704	10.316	13.1686	9.11681	-1.47468	8.14689e-12	down	-1.12246	1.55e-08	down	-0.178277	0.608727		-0.530498	0.0704312
LPST_RS03385	LPST_C0680	444	transcriptional repressor]	260.433	181.739	303.755	297.053	-0.519042	6.92487e-14		0.221994	0.000245274		0.708851	7.36e-25		-0.0321853	0.651837
LPST_RS03390		510	hypothetical protein]	513.539	272.412	507.81	299.59	-0.914684	1.3695e-78		-0.0161834	0.733545		0.137199	0.0266711		-0.761301	4.22e-57
LPST_RS03395	LPST_C0681	819	hypothetical protein]	805.66	402.898	757.859	461.965	-0.999756	3.29325e-227		-0.0882417	0.001016		0.197367	1.94e-07		-0.714147	4.19e-121
LPST_RS03400	LPST_C0682	627	HAD family hydrolase]	35.7949	24.8965	27.8423	22.7969	-0.52381	0.00122863		-0.362473	0.0197807		-0.127104	0.548572		-0.288441	0.126392
LPST_RS03405	LPST_C0683	1191	aspartate transaminase]	150.917	167.564	224.421	199.842	0.15096	0.00316683		0.572454	4.39e-38		0.254141	1.39e-07		-0.167354	0.000157545
LPST_RS03410	LPST_C0684	993	D-2-hydroxyacid dehydrogenase]	165.483	187.312	235.618	223.986	0.178757	0.000726652		0.509764	2.2e-27		0.257969	2.47e-07		-0.0730381	0.142331
LPST_RS03415	LPST_C0685	252	hypothetical protein]	855.374	496.989	870.999	717.606	-0.783342	3.94317e-50		0.0261159	0.610938		0.529979	1.75e-20		-0.279479	1.11e-08
LPST_RS15520	LPST_C0686	180	hypothetical protein]	56.3795	56.7034	33.7079	45.1189	0.00826345	0.976082		-0.742085	0.00230222		-0.329702	0.203565		0.420646	0.137988
LPST_RS03420	LPST_C0687	741	amino acid ABC transporter ATP-binding protein]	387.95	512.721	415.441	411.952	0.402304	3.25851e-27		0.0987751	0.0134738		-0.315696	1.11e-16		-0.012167	0.803517
LPST_RS03425	LPST_C0688	837	glutamine ABC transporter substrate-binding protein]	276.535	410.589	348.08	382.557	0.570232	1.00927e-45		0.331956	6.25e-16		-0.10202	0.0121603		0.136256	0.000771859
LPST_RS03430	LPST_C0689	642	amino acid ABC transporter permease]	271.917	461.046	384.002	426.226	0.761746	3.53191e-65		0.497947	1.24e-27		-0.113292	0.00976158		0.150508	0.000603577
LPST_RS03435	LPST_C0690	654	amino acid ABC transporter permease]	358.539	488.941	420.576	581.165	0.447528	7.18033e-28		0.230234	3.95e-08		0.249288	4.58e-11		0.466582	2.63e-35
LPST_RS03440	LPST_C0691	492	PTS glucose transporter subunit IIA]	3.76833	33.6804	30.5059	24.8704	3.15991	4.17973e-28	up	3.01709	7.09e-26	up	-0.437476	0.027197		-0.294655	0.149894
LPST_RS03445	LPST_C0692	843	PRD domain-containing protein]	4.63013	33.3312	25.1278	25.562	2.84775	1.99891e-42	up	2.44016	5.18e-29	up	-0.38287	0.0102668		0.0247171	0.893796
LPST_RS03450	LPST_C0693	1452	PTS fructose transporter subunit IIB]	6.11555	38.2893	29.6905	37.1392	2.64639	1.21016e-76	up	2.27945	2.38e-53	up	-0.0439966	0.698289		0.322941	0.00161734
LPST_RS03455	LPST_C0694	759	ChbG/HpnK family deacetylase]	8.74234	54.739	39.6894	43.3712	2.64648	1.31432e-57	up	2.18266	8.81e-36	up	-0.335831	0.00554504		0.127986	0.359919
LPST_RS03460	LPST_C0695	1332	amino acid permease]	60.5113	205.268	69.7653	67.5564	1.76223	1.55137e-224	up	0.205305	0.0052982		-1.60334	9.89e-186	down	-0.0464161	0.584876
LPST_RS15525		201	hypothetical protein]	5.3402	11.3506	21.7129	22.6268	1.08781	0.0594207		2.02359	9.38e-06	up	0.99526	0.0162459		0.0594825	0.884643
LPST_RS03465	LPST_C0696	441	MarR family transcriptional regulator]	20.1356	29.1345	53.8264	40.515	0.532985	0.0142343		1.41857	3.09e-16	up	0.475725	0.0125039		-0.409861	0.00990324
LPST_RS03470	LPST_C0697	882	permease]	78.6614	79.7796	93.1704	75.3824	0.0203633	0.836132		0.244216	0.00183957		-0.0817922	0.40121		-0.305645	0.000189705
LPST_RS03475	LPST_C0698	441	MarR family transcriptional regulator]	15.2676	12.2528	20.5168	11.5406	-0.317359	0.298652		0.426331	0.0910941		-0.0863944	0.819797		-0.830085	0.0024281
LPST_RS03480	LPST_C0699	1158	MFS transporter]	22.7518	22.2942	27.7605	18.8892	-0.0293105	0.856524		0.287054	0.0256163		-0.239112	0.129776		-0.555476	4.42e-05
LPST_RS03485	LPST_C0700	762	sulfite exporter TauE/SafE family protein]	117.429	63.5057	89.5432	60.5375	-0.88683	2.29861e-26		-0.391132	2.38e-07		-0.0690566	0.563285		-0.564754	8.3e-10
LPST_RS03490	LPST_C0701	561	TetR/AcrR family transcriptional regulator]	63.14	67.8514	73.6204	62.7322	0.103826	0.406798		0.221552	0.0499546		-0.113173	0.395641		-0.2309	0.0528886
LPST_RS03495	LPST_C0702	1296	GTPase HflX]	295.074	314.463	426.441	352.011	0.0918132	0.0100987		0.53127	9.56e-68		0.162731	2.34e-06		-0.276725	8.28e-20
LPST_RS03500	LPST_C0703	438	NUDIX domain-containing protein]	47.8988	48.5246	56.6254	42.523	0.0187249	0.917951		0.241458	0.102213		-0.190471	0.283157		-0.413204	0.00779544
LPST_RS03505	LPST_C0704	315	QacE family quaternary ammonium compound efflux SMR transporter]	2.47822	2.2872	7.43433	2.06258	-0.115725	0.904243		1.5849	0.00727632		-0.14913	0.889418		-1.84975	0.00410832
LPST_RS03510	LPST_C0705	201	hypothetical protein]	2326.38	3931.5	4289.62	7495.4	0.756991	4.82958e-170		0.882759	8.56e-255		0.930925	0		0.805157	0
LPST_RS03515	LPST_C0706	678	histidine phosphatase family protein]	211.711	121.672	118.378	137.992	-0.799103	5.85743e-35		-0.838696	5.85e-40		0.181591	0.0224464		0.221184	0.00402095
LPST_RS03520	LPST_C0707	657	histidine phosphatase family protein]	124.611	86.8142	79.389	81.0905	-0.521431	2.92443e-10		-0.650424	1.97e-15		-0.0983994	0.361935		0.0305937	0.795925
LPST_RS03525	LPST_C0708	1857	potassium transporter]	113.239	87.4234	50.0417	73.6481	-0.37328	9.40862e-14		-1.17817	1.25e-100	down	-0.247371	2.73e-05		0.557518	3.83e-18
LPST_RS03530	LPST_C0709	1074	NUDIX domain-containing protein]	109.936	60.5979	55.4035	52.3279	-0.85933	1.1733e-32		-0.988622	2.98e-43		-0.211689	0.0276593		-0.0823967	0.429836
LPST_RS03535	LPST_C0710	843	PRD domain-containing protein]	3.93561	35.7527	13.3847	13.3591	3.18339	2.25652e-50	up	1.76592	5.01e-11	up	-1.42023	3.79e-18	down	-0.00276364	0.990577
LPST_RS03540	LPST_C0711	1863	PTS beta-glucoside transporter subunit IIBCA]	7.96144	63.6805	25.3688	22.3197	2.99975	4.67892e-184	up	1.67195	3.4e-39	up	-1.51253	1.14e-74	down	-0.184736	0.0995066
LPST_RS03545	LPST_C0712	1503	glycoside hydrolase family 1 protein]	12.5302	82.3687	39.9438	33.1412	2.71668	7.74991e-174	up	1.67256	1.82e-49	up	-1.31347	3.91e-63	down	-0.269344	0.00551646
LPST_RS03550	LPST_C0713	645	cytochrome O ubiquinol oxidase]	595.162	328.213	497.408	512.383	-0.858652	4.31777e-103		-0.258853	2.57e-13		0.642592	4.03e-51		0.0427926	0.323162
LPST_RS03555	LPST_C0714	2307	ATP-dependent DNA helicase]	298.069	230.578	148.48	144.334	-0.37039	1.67122e-41		-1.00538	1.38e-252	down	-0.67585	3.75e-89		-0.0408608	0.337669
LPST_RS03560	LPST_C0715	930	2-nitropropane dioxygenase]	61.0662	472.306	365.922	460.388	2.95128	0	up	2.58309	0	up	-0.0368724	0.335502		0.331311	1.78e-21
LPST_RS03565	LPST_C0716	930	type I pantothenate kinase]	102.302	100.71	180.615	130.525	-0.0226159	0.785191		0.820088	7.74e-45		0.37411	5.73e-08		-0.468594	2.35e-16
LPST_RS03570	LPST_C0717	1557	glutamine-hydrolyzing GMP synthase]	1178.48	1116.41	986.181	805.499	-0.0780643	1.688e-06		-0.257003	3.72e-58		-0.470909	3.29e-151		-0.29197	1.27e-58
LPST_RS03575	LPST_C0718	1692	IS1182 family transposase]	20.1273	14.9742	19.6283	22.9755	-0.426672	0.000959523		-0.0362161	0.786629		0.617611	1.3e-06		0.227155	0.0655443
LPST_RS03580	LPST_C0719	1176	integrase]	69.1192	55.1378	62.7271	55.4318	-0.326045	6.3093e-05		-0.139996	0.0798778		0.00767389	0.946066		-0.178375	0.0430139
LPST_RS03585		186	hypothetical protein]	34.1005	29.0511	25.1808	26.7803	-0.231202	0.466248		-0.437471	0.151214		-0.117421	0.751327		0.0888474	0.82069
LPST_RS03590	LPST_C0720	867	KilA-N domain-containing protein]	92.2902	83.6528	77.4711	159.743	-0.141763	0.0883621		-0.252519	0.00149354		0.933266	4.45e-41		1.04402	3.7e-52	up
LPST_RS15350		930	DUF4428 domain-containing protein]	93.9076	78.1151	70.964	129.826	-0.26564	0.000699623		-0.404155	1.4e-07		0.732906	3.66e-24		0.871421	4.9e-34
LPST_RS03605		1152	DUF4428 domain-containing protein]	82.1637	73.6936	98.2223	106.405	-0.156962	0.0382994		0.25755	0.000103967		0.529962	2.92e-14		0.115449	0.0929207
LPST_RS03610	LPST_C0722	342	XRE family transcriptional regulator]	118.979	91.6383	162.781	145.014	-0.376685	0.00132785		0.452229	3.34e-06		0.662168	4.76e-09		-0.166746	0.105723
LPST_RS03620	LPST_C0724	594	abortive infection protein]	43.6974	44.069	44.9797	51.4082	0.0122141	0.939902		0.0417261	0.78271		0.222237	0.124003		0.192725	0.173758
LPST_RS03625	LPST_C0725	369	membrane protein]	11.6356	18.5486	16.4429	19.3681	0.672771	0.0284062		0.498923	0.110585		0.0623739	0.850376		0.236221	0.447096
LPST_RS03630	LPST_C0726	369	XRE family transcriptional regulator]	14.28	9.43701	9.80803	11.4448	-0.597594	0.0884794		-0.54196	0.108934		0.278291	0.503477		0.222656	0.587769
LPST_RS03635	LPST_C0727	2964	DNA helicase]	23.6378	28.1559	20.1113	19.3993	0.252341	0.00166752		-0.233092	0.00629356		-0.537431	2.68e-10		-0.0519979	0.628159
LPST_RS03640	LPST_C0728	693	CPBP family intramembrane metalloprotease]	56.7456	55.7937	49.6134	66.5651	-0.0244069	0.853527		-0.193781	0.0956204		0.254663	0.0267807		0.424036	0.000141197
LPST_RS03645	LPST_C0729	345	transcriptional regulator]	35.3551	16.7065	18.8209	19.7739	-1.08151	5.84467e-06	down	-0.909582	5.72e-05		0.243187	0.452359		0.0712597	0.829492
LPST_RS03650	LPST_C0730	1299	MFS transporter]	18.254	6.4707	12.2097	11.4204	-1.49622	1.35548e-16	down	-0.580179	0.000156088		0.819619	0.000152898		-0.0964193	0.646253
LPST_RS03655	LPST_C0731	2505	LPXTG cell wall anchor domain-containing protein]	35.2145	33.1233	27.1958	29.7839	-0.0883248	0.275244		-0.372786	9.63e-07		-0.153312	0.073766		0.131149	0.14079
LPST_RS03660	LPST_C0732	315	XRE family transcriptional regulator]	16.4182	15.6292	45.6197	45.3768	-0.0710562	0.846594		1.47436	7.51e-11	up	1.53771	3.21e-10	up	-0.00770438	0.972983
LPST_RS03665	LPST_C0733	2574	SEC10/PgrA surface exclusion domain-containing protein]	6.44468	16.3742	5.45877	9.84413	1.34525	1.79413e-24	up	-0.239532	0.191183		-0.734093	3.37e-09		0.850688	9.49e-08
LPST_RS03675	LPST_C0736	591	hypothetical protein]	0.33022	0.406355	0	1.09934	0.299312	0.866293					1.43583	0.252638		3.60968	0.0332762
LPST_RS03680		858	DUF4767 domain-containing protein]	3.75308	1.53946	1.36469	2.52414	-1.28565	0.00919281		-1.4595	0.00288506		0.713366	0.239207		0.887214	0.136073
LPST_RS03685	LPST_C0738	357	hypothetical protein]	2.18667	3.69988	2.98168	2.72988	0.758744	0.308017		0.447393	0.571431		-0.438637	0.570268		-0.127286	0.881711
LPST_RS03690	LPST_C0739	384	hypothetical protein]	7.11521	15.0097	19.127	16.9196	1.07692	0.00227722		1.42663	6.95e-06	up	0.172798	0.605397		-0.176917	0.567029
LPST_RS03695	LPST_C0740	1848	acetyltransferase]	41.7672	53.2163	43.6037	41.9547	0.349498	2.25903e-06		0.0620806	0.456481		-0.343034	7.98e-06		-0.0556166	0.540371
LPST_RS03700	LPST_C0741	255	GlsB/YeaQ/YmgE family stress response membrane protein]	423.229	374.36	200.369	317.213	-0.177012	0.0119994		-1.07878	1.5e-45	down	-0.238977	0.00220711		0.662791	7.74e-15
LPST_RS03705	LPST_C0742	546	alkaline shock response membrane anchor protein AmaP]	652.857	654.71	324.407	502.357	0.0040897	0.926339		-1.00896	2.79e-132	down	-0.382142	4.49e-22		0.630909	9.94e-44
LPST_RS03710	LPST_C0743	183	hypothetical protein]	315.669	340.548	176.247	243.79	0.10945	0.255618		-0.840814	6.66e-17		-0.48222	9.57e-07		0.468044	3.83e-05
LPST_RS03715	LPST_C0744	423	Asp23/Gls24 family envelope stress response protein]	557.798	570.299	280.333	450.805	0.0319755	0.52612		-0.9926	1.17e-85		-0.339213	1.93e-12		0.685363	2.04e-35
LPST_RS03720	LPST_C0745	441	Asp23/Gls24 family envelope stress response protein]	635.266	583.78	299.545	501.649	-0.121936	0.00461347		-1.08459	3.72e-117	down	-0.218746	2.34e-06		0.743903	4.65e-47
LPST_RS03725	LPST_C0746	831	FAA hydrolase family protein]	92.7656	119.644	113.619	100.988	0.36709	6.1225e-07		0.292546	6.15e-05		-0.244565	0.00137367		-0.170021	0.0279578
LPST_RS03730	LPST_C0747	1011	DUF4767 domain-containing protein]	38.0282	44.1829	40.1147	37.1662	0.216419	0.0531658		0.0770603	0.516249		-0.249497	0.0331041		-0.110138	0.381987
LPST_RS03735	LPST_C0748	333	PTS sugar transporter subunit IIA]	17.582	40.0259	5.75384	138.852	1.18684	2.96092e-07	up	-1.6115	1.14e-05	down	1.79455	1.01e-37	up	4.59288	1.81e-97	up
LPST_RS03740	LPST_C0749	573	hypothetical protein]	41.893	42.1215	9.47425	193.137	0.00784942	0.964428		-2.14462	3.58e-28	down	2.197	2.64e-115	up	4.34947	3.35e-226	up
LPST_RS03745	LPST_C0750	2535	M1 family peptidase]	1057.1	942.244	802.145	958.379	-0.165936	3.98847e-35		-0.398173	3.37e-191		0.024497	0.116734		0.256733	2.26e-72
LPST_RS03750	LPST_C0751	2874	type I restriction endonuclease subunit R]	113.096	134.785	111.779	129.536	0.253103	2.73506e-12		-0.0168976	0.692016		-0.0573071	0.148415		0.212694	1.01e-08
LPST_RS03760		255	hypothetical protein]	35.9707	30.1372	28.803	58.1769	-0.255277	0.323917		-0.320599	0.200004		0.948902	1.61e-05		1.01422	2.5e-06	up
LPST_RS03765	LPST_C0752	924	IS30 family transposase]	106.979	98.2455	91.4698	91.7614	-0.122864	0.100026		-0.225958	0.00150687		-0.0985041	0.242186		0.00459039	0.962781
LPST_RS03770		894	restriction endonuclease subunit S]	32.5267	30.2209	31.7909	56.5652	-0.106075	0.464665		-0.0330076	0.820227		0.904367	5.52e-15		0.8313	7.59e-14
LPST_RS03775	LPST_C0754	918	site-specific integrase]	2.9763	1.56964	3.01481	2.2412	-0.92308	0.0724446		0.0185497	0.96878		0.513835	0.402518		-0.427795	0.403033
LPST_RS15535		555	hypothetical protein]	4.04385	2.16356	3.6441	4.09729	-0.902322	0.112746		-0.150169	0.777338		0.921259	0.123206		0.169107	0.769813
LPST_RS03785	LPST_C0755	495	type I restriction endonuclease subunit S]	9.4623	6.06453	5.80615	12.4692	-0.641794	0.0869099		-0.70461	0.0536237		1.0399	0.00326057		1.10272	0.00145313
LPST_RS03790	LPST_C0756	531	histidine phosphatase family protein]	33.813	37.7646	35.0811	34.6677	0.159455	0.355917		0.0531141	0.768993		-0.123444	0.506056		-0.0171031	0.933812
LPST_RS03795	LPST_C0757	3774	LPXTG cell wall anchor domain-containing protein]	7.05865	17.4994	12.2974	18.7936	1.30984	3.72017e-36	up	0.800892	8.11e-13		0.102933	0.282005		0.611884	1.51e-11
LPST_RS15540	LPST_C0758	123	hypothetical protein]	175.327	164.985	231.066	293.163	-0.0877109	0.611008		0.398258	0.0037484		0.829369	1.17e-09		0.3434	0.0069058
LPST_RS03800	LPST_C0759	495	hypothetical protein]	32.1324	37.8427	30.9661	42.6579	0.235986	0.184416		-0.0533382	0.785999		0.172798	0.333598		0.462122	0.0063765
LPST_RS03805	LPST_C0760	753	XRE family transcriptional regulator]	27.6023	27.9065	28.5552	31.6372	0.0158137	0.931416		0.0489668	0.770888		0.181018	0.278859		0.147865	0.371093
LPST_RS03810	LPST_C0761	552	helix-turn-helix domain-containing protein]	38.1835	35.6753	34.1321	40.607	-0.0980233	0.57401		-0.161817	0.320306		0.186805	0.278976		0.250599	0.130102
LPST_RS03815	LPST_C0762	927	LysR family transcriptional regulator]	31.8951	35.7513	30.1999	32.0067	0.164663	0.213264		-0.07879	0.575374		-0.159623	0.257179		0.0838302	0.580092
LPST_RS03820	LPST_C0763	1890	FAD-binding dehydrogenase]	15.2824	34.2444	24.5558	49.3873	1.164	1.12647e-29	up	0.684196	4.99e-10		0.528272	4.49e-11		1.00808	1.34e-33	up
LPST_RS03825	LPST_C0764	474	MarR family transcriptional regulator]	134.636	165.17	202.337	208.118	0.294894	0.000383307		0.587701	4.1e-15		0.333449	1.36e-05		0.040641	0.625973
LPST_RS03830	LPST_C0765	630	FMN-dependent NADH-azoreductase]	22.1491	24.5874	10.6446	15.4693	0.150668	0.450582		-1.05713	9.21e-07	down	-0.668504	0.00133497		0.53929	0.0361744
LPST_RS03835	LPST_C0766	1296	asparagine--tRNA ligase]	175.433	119.985	97.0827	81.4647	-0.548066	1.16566e-28		-0.853635	2.13e-64		-0.558608	1.94e-19		-0.253039	0.000110212
LPST_RS03840	LPST_C0767	1008	aspartate--ammonia ligase]	169.797	121.507	94.9355	69.0749	-0.482767	1.23111e-17		-0.838791	2.08e-47		-0.814809	3.35e-29		-0.458785	1.84e-09
LPST_RS03845	LPST_C0769	1407	dipeptidase]	435.746	374.571	465.957	422.598	-0.218249	2.10706e-14		0.0967075	0.00032093		0.174046	6.67e-09		-0.14091	3.88e-07
LPST_RS03850	LPST_C0770	1233	hypothetical protein]	43.6854	46.3561	44.6331	78.8648	0.0856055	0.399971		0.030961	0.767661		0.766624	3.42e-21		0.821268	4.53e-25
LPST_RS03855	LPST_C0771	267	hypothetical protein]	38.3741	31.4811	27.5085	41.773	-0.28565	0.242157		-0.480256	0.0426751		0.408087	0.0963041		0.602693	0.0120682
LPST_RS03860	LPST_C0772	198	helix-turn-helix domain-containing protein]	129.614	89.1487	99.4571	93.5192	-0.539934	0.000359021		-0.382073	0.00838288		0.06905	0.726784		-0.0888119	0.637881
LPST_RS03865	LPST_C0773	1809	DNA helicase RecQ]	61.0617	58.2799	63.4322	56.567	-0.0672689	0.352836		0.0549482	0.430016		-0.0430368	0.595167		-0.165254	0.0178452
LPST_RS03870	LPST_C0774	882	RluA family pseudouridine synthase]	89.1717	75.6953	64.9297	72.3131	-0.236383	0.00432469		-0.457709	1.94e-08		-0.0659474	0.513217		0.155379	0.105942
LPST_RS03875	LPST_C0775	327	ArsR family transcriptional regulator]	76.9897	66.4651	103.842	92.3903	-0.212069	0.163478		0.43165	0.0005806		0.475145	0.000973503		-0.168574	0.211586
LPST_RS03880	LPST_C0776	765	NADPH-dependent oxidoreductase]	21.4293	22.2889	23.0981	21.0909	0.0567419	0.773863		0.108187	0.551918		-0.0797088	0.698846		-0.131154	0.501167
LPST_RS03885	LPST_C0778	1002	hypothetical protein]	56.6782	63.3944	67.8832	71.1096	0.161561	0.0845107		0.260262	0.00263672		0.16569	0.0739548		0.0669887	0.484871
LPST_RS03890	LPST_C0779	1251	YibE/F family protein]	333.769	166.247	249.48	159.096	-1.00552	1.32358e-145	down	-0.419924	6.73e-34		-0.0634324	0.251318		-0.649031	4.24e-52
LPST_RS03895	LPST_C0780	765	YibE/F family protein]	299.755	138.6	202.039	164.481	-1.11286	8.25139e-95	down	-0.569154	1.59e-32		0.246995	0.00024791		-0.296714	4.48e-07
LPST_RS03900	LPST_C0781	570	GNAT family N-acetyltransferase]	653.786	409.95	429.519	427.063	-0.673371	4.19758e-66		-0.606096	3.99e-58		0.0590001	0.24784		-0.00827473	0.881904
LPST_RS03905	LPST_C0782	669	histidine phosphatase family protein]	164.675	131.745	127.926	116.54	-0.321881	3.70424e-06		-0.364313	7.85e-08		-0.176913	0.0314798		-0.134482	0.103754
LPST_RS03910	LPST_C0783	330	bacteriocin immunity protein]	115.026	142.638	108.381	89.2534	0.310396	0.00420766		-0.085844	0.482942		-0.676377	6.21e-09		-0.280137	0.0288088
LPST_RS03915	LPST_C0784	1017	alpha/beta hydrolase]	5.18124	4.0144	5.024	4.25901	-0.368112	0.290364		-0.0444601	0.896115		0.0853351	0.841485		-0.238317	0.519789
LPST_RS03920	LPST_C0785	1401	MFS transporter]	6.33817	4.28543	6.3822	5.71957	-0.564626	0.0331119		0.00998773	0.96897		0.416467	0.156314		-0.158147	0.571038
LPST_RS03925	LPST_C0786	1482	UDP-N-acetylmuramoyl-L-alanyl-D-glutamate--2,6-diaminopimelate ligase]	263.11	253.038	247.153	250.547	-0.0563118	0.132717		-0.0902637	0.0107589		-0.0142749	0.742758		0.0196771	0.646137
LPST_RS03930	LPST_C0787	1203	aspartate kinase]	2330	1747.67	1449.19	956.386	-0.414898	4.0758e-204		-0.685083	0		-0.869764	0		-0.599579	1.33e-248
LPST_RS03935	LPST_C0788	1902	asparagine synthase (glutamine-hydrolyzing)]	2190.27	1663.54	1457.95	860.021	-0.396851	3.74818e-279		-0.587162	0		-0.951811	0		-0.7615	0
LPST_RS03940	LPST_C0789	327	AzlD domain-containing protein]	140.849	66.8323	79.4276	90.7346	-1.07554	4.59847e-19	down	-0.826441	2.28e-13		0.441107	0.00235488		0.192012	0.182769
LPST_RS03945	LPST_C0790	702	branched-chain amino acid ABC transporter permease]	85.0697	48.9206	70.964	67.2542	-0.798204	2.93098e-15		-0.261558	0.00478083		0.459183	5.32e-05		-0.0774633	0.500815
LPST_RS03950	LPST_C0791	219	hypothetical protein]	170.208	51.5402	228.446	148.831	-1.72353	8.16507e-31	down	0.424553	3.44e-05		1.5299	1.1e-21	up	-0.61818	1.29e-08
LPST_RS15555		204	hypothetical protein]	25.3517	25.8991	26.0897	26.0097	0.0308234	0.931714		0.0414007	0.902561		0.00614804	0.986735		-0.00442925	0.990455
LPST_RS03955	LPST_C0792	1143	hypothetical protein]	35.9415	39.6057	55.784	43.9584	0.140057	0.213978		0.634201	8.39e-12		0.15043	0.182128		-0.343714	0.000242881
LPST_RS15560	LPST_C0793	258	hypothetical protein]	15.5069	3.25792	8.25163	2.51827	-2.25088	1.05054e-05	down	-0.910159	0.0250149		-0.371523	0.702897		-1.71225	0.0100275
LPST_RS03960		723	DUF4811 domain-containing protein]	100.009	74.239	41.2239	32.9499	-0.429886	8.42623e-07		-1.27858	3.72e-40	down	-1.1719	1.3e-23		-0.323206	0.0218095
LPST_RS03965	LPST_C0795	1479	MFS transporter]	93.8853	52.2042	37.5692	23.136	-0.846733	2.94546e-37		-1.32135	8.42e-80	down	-1.17402	1.46e-33	down	-0.699408	1.79e-11
LPST_RS03970	LPST_C0796	465	MerR family transcriptional regulator]	40.2911	39.7677	19.4579	16.5339	-0.0188637	0.921701		-1.05011	1.37e-08	down	-1.26617	6.88e-10	down	-0.234927	0.38899
LPST_RS03975	LPST_C0797	345	hypothetical protein]	418.887	351.88	287.559	294.725	-0.251476	2.98465e-05		-0.542705	2.44e-19		-0.255716	0.00019573		0.0355123	0.664683
LPST_RS03980	LPST_C0798	648	metal-dependent transcriptional regulator]	270.604	237.005	312.932	274.891	-0.191262	0.000452263		0.209666	1.87e-05		0.213941	0.000142238		-0.186986	0.000254178
LPST_RS03985	LPST_C0799	201	cold-shock protein]	22907	12636.8	27929.6	27382.7	-0.858154	0		0.286007	2.73e-215		1.11563	0	up	-0.0285297	0.00281618
LPST_RS03990	LPST_C0800	750	threonine/serine exporter]	84.8295	97.8234	135.115	105.398	0.205613	0.0169724		0.671555	8.03e-20		0.107594	0.233584		-0.358348	1.07e-06
LPST_RS03995	LPST_C0801	462	threonine/serine exporter]	65.0533	72.7744	102.068	92.8161	0.161809	0.217824		0.649841	2.2e-09		0.350943	0.00318638		-0.137089	0.229519
LPST_RS04000	LPST_C0802	1038	LytR family transcriptional regulator]	289.92	253.69	343.54	263.724	-0.192585	2.83516e-06		0.244823	2.57e-11		0.0559605	0.244999		-0.381448	3.38e-23
LPST_RS04005	LPST_C0803	663	PAP2 family protein]	77.2692	65.5628	128.121	79.54	-0.237015	0.0224651		0.729536	2.95e-19		0.278802	0.00907664		-0.68775	1.69e-16
LPST_RS04010	LPST_C0804	795	alpha/beta hydrolase]	325.144	541.181	476.128	540.201	0.735032	1.46342e-88		0.550272	8.23e-50		-0.00261355	0.951867		0.182146	1.29e-07
LPST_RS04015	LPST_C0805	546	N-acetyltransferase]	26.629	32.7685	69.5993	56.126	0.299312	0.0982411		1.38608	2.06e-24	up	0.77636	1.34e-07		-0.310405	0.0120686
LPST_RS04020	LPST_C0806	525	Rrf2 family transcriptional regulator]	60.9643	88.7432	98.5386	102.304	0.541673	1.03816e-06		0.692725	2.95e-11		0.205153	0.0548914		0.0541009	0.633226
LPST_RS04025	LPST_C0807	1683	acetolactate synthase AlsS]	276.853	587.832	580.425	594.573	1.08628	0	up	1.06799	0	up	0.0164495	0.523925		0.0347435	0.14663
LPST_RS04030	LPST_C0809	1452	amino acid permease]	93.6822	74.6765	114.803	101.648	-0.32712	1.58752e-07		0.293319	7.24e-08		0.444857	1.33e-12		-0.175582	0.00202087
LPST_RS04035	LPST_C0811	774	D-alanyl-D-alanine carboxypeptidase family protein]	706.131	246.827	360.596	228.882	-1.51644	0	down	-0.969552	2.55e-189		-0.108891	0.0503317		-0.655778	1.47e-47
LPST_RS04040	LPST_C0812	636	deoxynucleoside kinase]	142.074	77.975	108.12	61.8044	-0.865558	1.3752e-25		-0.394013	1.69e-07		-0.335302	0.00233162		-0.806848	1.46e-17
LPST_RS04045	LPST_C0813	1278	serine--tRNA ligase]	508.21	418.111	349.656	258.851	-0.281538	6.35794e-24		-0.539488	1.36e-81		-0.691763	2.98e-93		-0.433813	2.92e-36
LPST_RS04085	LPST_C0815	468	transcriptional regulator CtsR]	531.894	436.18	465.36	460.676	-0.286216	3.29549e-10		-0.192792	1.2e-05		0.0788283	0.138618		-0.0145958	0.803024
LPST_RS04095	LPST_C0817	603	TetR/AcrR family transcriptional regulator]	237.072	208.493	237.959	232.912	-0.185327	0.00227093		0.00538478	0.933606		0.159787	0.01302		-0.0309249	0.654341
LPST_RS04100	LPST_C0818	3606	DNA-directed RNA polymerase subunit beta]	1876.18	2331.83	1633.15	1271.38	0.313661	0		-0.200146	1.46e-131		-0.875068	0		-0.361261	0
LPST_RS04105	LPST_C0819	3642	DNA-directed RNA polymerase subunit beta']	2314.59	3012.73	2304.81	2067.21	0.380312	0		-0.00610885	0.446961		-0.543388	0		-0.156967	6.3e-97
LPST_RS04110	LPST_C0820	681	prepilin peptidase]	4.15539	4.76079	4.84556	6.20137	0.196219	0.66624		0.22168	0.60877		0.381385	0.360029		0.355923	0.382243
LPST_RS04115	LPST_C0821	414	30S ribosomal protein S12]	3611.87	2883.32	4753.82	3508.03	-0.325018	1.01373e-69		0.396339	1.73e-139		0.282931	2.01e-49		-0.438426	4.32e-159
LPST_RS04120	LPST_C0822	471	30S ribosomal protein S7]	4863.25	4061.23	6062.23	4862.04	-0.260005	5.93575e-70		0.317926	5.72e-134		0.259645	7.83e-66		-0.318286	3.85e-127
LPST_RS04125	LPST_C0823	2097	elongation factor G]	4134.05	4274.99	5082.05	3957.66	0.0483641	2.39496e-11		0.297854	0		-0.111273	2.01e-50		-0.360763	0
LPST_RS04130	LPST_C0824	309	30S ribosomal protein S10]	4795.31	4140.16	3853.41	2182.53	-0.211939	2.69013e-31		-0.315488	4.64e-69		-0.923685	0		-0.820136	5.71e-294
LPST_RS04135	LPST_C0825	630	50S ribosomal protein L3]	5703.16	5473.64	4816.26	2650.41	-0.0592613	3.08656e-07		-0.243849	4.02e-102		-1.04628	0	down	-0.861695	0
LPST_RS04140	LPST_C0826	624	50S ribosomal protein L4]	4391.57	4469.82	3804.76	2167.44	0.0254801	0.0632492		-0.20693	2.31e-57		-1.04422	0	down	-0.811812	0
LPST_RS04145	LPST_C0827	294	50S ribosomal protein L23]	3097.67	3176.34	2702.79	1685.05	0.0361851	0.133364		-0.196734	3.77e-18		-0.914572	1e-261		-0.681653	1.11e-142
LPST_RS04150	LPST_C0828	840	50S ribosomal protein L2]	4814.06	5133.04	4513.44	2708.17	0.0925587	1.08859e-18		-0.0930279	1.07e-18		-0.922497	0		-0.73691	0
LPST_RS04155	LPST_C0829	276	30S ribosomal protein S19]	3561.32	4132.24	3696.69	2283.8	0.214514	6.43493e-25		0.0538219	0.0134701		-0.855487	2.1e-285		-0.694794	3.64e-189
LPST_RS04160	LPST_C0830	348	50S ribosomal protein L22]	2976.75	3842.83	3190.63	1893.13	0.368433	9.44026e-79		0.100102	9.81e-07		-1.0214	0	down	-0.753068	9.4e-237
LPST_RS04165	LPST_C0831	654	30S ribosomal protein S3]	3631.05	4643.19	4035.67	2555.97	0.35473	2.45285e-165		0.152422	3.79e-31		-0.861248	0		-0.65894	0
LPST_RS04170	LPST_C0832	435	50S ribosomal protein L16]	3190.75	3836.97	3457.66	2218.23	0.26607	1.47596e-53		0.115899	3.28e-11		-0.790556	0		-0.640385	3.26e-241
LPST_RS04175	LPST_C0833	195	50S ribosomal protein L29]	2600.63	3514.28	2801.99	1762.55	0.434366	3.43521e-55		0.107588	0.000263388		-0.995561	2.08e-221		-0.668783	3.22e-95
LPST_RS04180	LPST_C0834	270	30S ribosomal protein S17]	3302.18	4187.6	3455.55	2243.91	0.342706	1.87857e-58		0.0654985	0.00379507		-0.900106	0		-0.622899	8.75e-143
LPST_RS04185	LPST_C0835	369	50S ribosomal protein L14]	2782.48	3523.58	3135.4	2028.96	0.34067	2.6926e-66		0.172275	7.34e-18		-0.796304	8.84e-288		-0.62791	2.21e-179
LPST_RS04190	LPST_C0836	312	50S ribosomal protein L24]	3349.31	4156.92	3777.81	2398.24	0.311653	4.07733e-56		0.173687	1.93e-18		-0.793537	2.33e-285		-0.655571	3.44e-197
LPST_RS04195	LPST_C0837	543	50S ribosomal protein L5]	3821.79	4811.96	4287.64	2809.04	0.332374	3.81845e-126		0.165934	2.38e-32		-0.776547	0		-0.610106	0
LPST_RS15565	LPST_C0838	186	type Z 30S ribosomal protein S14]	3147.74	3901.24	3635.19	2250.12	0.309615	1.38655e-31		0.207713	3.48e-15		-0.793927	3.36e-160		-0.692025	8.41e-125
LPST_RS04200	LPST_C0839	396	30S ribosomal protein S8]	3213.98	3809.13	3615.94	2398.69	0.245103	1.15792e-41		0.17001	2.74e-21		-0.667219	2.42e-245		-0.592126	8.34e-200
LPST_RS04205	LPST_C0840	537	50S ribosomal protein L6]	4288.98	5393.44	4934.18	3218.92	0.330572	2.64289e-138		0.202177	3.96e-53		-0.744628	0		-0.616233	0
LPST_RS04210	LPST_C0841	357	50S ribosomal protein L18]	4518.2	6021.72	5529.53	3648.34	0.414427	1.96187e-156		0.291408	5.34e-79		-0.722935	0		-0.599916	1.02e-281
LPST_RS04215	LPST_C0842	501	30S ribosomal protein S5]	3653.89	4651.16	4401.68	2974.72	0.348155	9.16558e-123		0.26862	1.18e-75		-0.644838	0		-0.565303	7.4e-283
LPST_RS04220	LPST_C0843	183	50S ribosomal protein L30]	1946.8	2336.6	2443.02	1673.99	0.263303	2.15707e-14		0.327563	3.21e-23		-0.48112	1.74e-39		-0.54538	1.42e-54
LPST_RS04225	LPST_C0844	432	50S ribosomal protein L15]	3884.68	4866.49	4663.91	3473.15	0.325086	1.37903e-97		0.263746	6.86e-67		-0.486634	5.58e-194		-0.425294	5.33e-154
LPST_RS04230	LPST_C0845	1296	preprotein translocase subunit SecY]	4914.76	5833.41	5947.92	4522.75	0.247217	4.50737e-208		0.275263	4.81e-275		-0.367137	0		-0.395183	0
LPST_RS04235	LPST_C0846	660	adenylate kinase]	2137.45	2542.37	2146.02	1477.93	0.250289	4.78126e-48		0.00577368	0.779193		-0.782597	0		-0.538081	1.78e-166
LPST_RS04240	LPST_C0847	219	translation initiation factor IF-1]	1440.53	1500.15	1312.83	1015.61	0.058507	0.152818		-0.133915	0.000612287		-0.562762	2.57e-40		-0.37034	5.67e-18
LPST_RS15570		120	50S ribosomal protein L36]	385.441	370.24	285.63	194.011	-0.0580496	0.619971		-0.432361	5.2e-05		-0.932319	6.11e-14		-0.558007	2.22e-05
LPST_RS04245	LPST_C0848	366	30S ribosomal protein S13]	3787.76	4001.61	3546.16	2672.52	0.0792366	1.53785e-05		-0.0950839	1.89e-07		-0.582379	3.63e-187		-0.408059	2.86e-92
LPST_RS04250	LPST_C0849	390	30S ribosomal protein S11]	3276.19	3410.21	3062.1	2490.01	0.0578433	0.0029889		-0.0974968	3e-07		-0.453709	2.54e-108		-0.298369	1.02e-47
LPST_RS04255	LPST_C0850	945	DNA-directed RNA polymerase subunit alpha]	4531.33	5082.53	4397.4	3455.05	0.165614	8.50123e-62		-0.0432811	2.86e-05		-0.55684	0		-0.347945	2.24e-218
LPST_RS04260	LPST_C0851	384	50S ribosomal protein L17]	3298.41	3713.97	3398.79	2740.13	0.171192	2.15659e-20		0.0432512	0.0252947		-0.438718	3.59e-109		-0.310777	3.95e-56
LPST_RS04265	LPST_C0852	993	polyprenyl synthetase family protein]	129.714	287.921	329.736	300.757	1.15034	2.81694e-124	up	1.34598	8.46e-192	up	0.0629246	0.165181		-0.132716	0.000926804
LPST_RS04270	LPST_C0853	570	heptaprenyl diphosphate synthase subunit I]	83.371	244.369	262.007	238.228	1.55144	4.07378e-96	up	1.65199	5.44e-119	up	-0.0367176	0.602886		-0.137261	0.024576
LPST_RS04275	LPST_C0854	492	NusG domain II-containing protein]	101.15	273.348	289.481	275.336	1.43424	8.65404e-83	up	1.51697	1.8e-100	up	0.0104529	0.891208		-0.0722792	0.268617
LPST_RS04280	LPST_C0855	1911	NAD(P)/FAD-dependent oxidoreductase]	744.947	2773.04	2395.95	2653.42	1.89626	0	up	1.68539	0	up	-0.0636147	8.5e-11		0.147251	4.37e-52
LPST_RS04285	LPST_C0856	927	FMN-binding domain-containing protein]	1496.54	4747.67	4115.45	6084.54	1.66559	0	up	1.45942	0	up	0.357929	9.22e-295		0.564098	0
LPST_RS04290	LPST_C0858	1113	FAD:protein FMN transferase]	93.9854	155.249	147.858	147.883	0.724074	1.91649e-35		0.6537	5.32e-30		-0.0701255	0.24807		0.000248098	0.996865
LPST_RS04295	LPST_C0859	846	energy-coupling factor ABC transporter ATP-binding protein]	117.765	161.239	169.232	157.308	0.453292	7.00774e-13		0.523088	5.2e-18		-0.0356081	0.618193		-0.105404	0.0970318
LPST_RS04300		888	energy-coupling factor transporter ATPase]	216.808	240.561	254.607	218.156	0.149988	0.00238385		0.231858	5.68e-07		-0.141043	0.0063461		-0.222913	3.65e-06
LPST_RS04305	LPST_C0861	801	energy-coupling factor transporter transmembrane protein EcfT]	276.659	281.081	277.61	265.779	0.0228751	0.666002		0.00494974	0.924924		-0.0807575	0.119555		-0.0628321	0.2258
LPST_RS04310	LPST_C0862	789	tRNA pseudouridine(38-40) synthase TruA]	104.011	88.1179	89.3121	74.3862	-0.23923	0.00314423		-0.21981	0.00512615		-0.244401	0.0081779		-0.263821	0.00306217
LPST_RS04315	LPST_C0863	444	50S ribosomal protein L13]	5429.75	4075.34	8297.52	6881.73	-0.413966	6.0795e-175		0.611792	0		0.755851	0		-0.269907	3.97e-120
LPST_RS04320	LPST_C0864	393	30S ribosomal protein S9]	4681.11	3402.82	6285.19	4917.21	-0.460121	2.51861e-162		0.425107	6.33e-199		0.53111	5.08e-209		-0.354118	2.34e-134
LPST_RS04325	LPST_C0865	870	DegV family protein]	486.778	432.418	507.148	522.633	-0.170838	7.2182e-07		0.059142	0.0804244		0.273371	2.68e-15		0.0433908	0.229707
LPST_RS04330	LPST_C0866	1089	hypothetical protein]	0.896051	2.86687	2.54141	1.88928	1.67782	0.00158396		1.50398	0.00486093		-0.601642	0.222952		-0.427795	0.403033
LPST_RS04335	LPST_C0867	1089	Ldh family oxidoreductase]	101.702	50.7216	39.5874	35.2002	-1.00367	1.84537e-39	down	-1.36123	7.72e-67	down	-0.527015	5.5e-07		-0.169455	0.151571
LPST_RS04340	LPST_C0868	2013	transketolase]	77.5598	41.6962	44.3128	57.5048	-0.895395	9.50545e-46		-0.807585	1.04e-40		0.463767	7.53e-11		0.375957	4.26e-08
LPST_RS04345	LPST_C0869	894	shikimate dehydrogenase]	71.1657	27.266	19.1698	51.478	-1.38408	7.71564e-38	down	-1.89235	7.76e-62	down	0.916853	4.95e-14		1.42512	8.17e-29	up
LPST_RS04350	LPST_C0870	996	3-deoxy-7-phosphoheptulonate synthase]	95.8165	40.267	27.3596	56.6433	-1.25067	3.63494e-48	down	-1.80823	1.23e-86	down	0.492305	2.09e-06		1.04986	4.17e-22	up
LPST_RS04355	LPST_C0871	1080	3-dehydroquinate synthase]	100.562	49.81	40.3115	72.1903	-1.01357	2.47554e-39	down	-1.31882	1.58e-62	down	0.535368	1.23e-09		0.840613	4.1e-21
LPST_RS04360	LPST_C0872	1422	2-oxoglutarate translocator]	27.2428	12.9198	8.23422	12.7171	-1.0763	2.95527e-16	down	-1.72617	8.66e-34	down	-0.0228137	0.912154		0.627062	0.000730531
LPST_RS04365	LPST_C0873	327	metal-sulfur cluster assembly factor]	23.8728	12.1179	10.4167	7.61641	-0.978222	0.000988133		-1.19646	5.6e-05	down	-0.669962	0.122048		-0.451721	0.323989
LPST_RS04370	LPST_C0874	612	L(+)-tartrate dehydratase subunit beta]	15.6256	6.86719	7.13119	7.07748	-1.18611	1.6072e-05	down	-1.13169	1.9e-05	down	0.0435149	0.918662		-0.0109068	0.979062
LPST_RS04375	LPST_C0875	933	L(+)-tartrate dehydratase subunit alpha]	14.5376	6.04893	6.8454	7.07975	-1.26504	5.08085e-08	down	-1.08659	7.44e-07	down	0.227018	0.492643		0.0485638	0.884672
LPST_RS04380	LPST_C0876	1026	AraC family transcriptional regulator]	28.2468	26.3328	22.3059	20.3695	-0.101226	0.487596		-0.340661	0.012085		-0.370454	0.0150445		-0.131019	0.441498
LPST_RS04385	LPST_C0877	843	triphosphoribosyl-dephospho-CoA synthase]	26.276	23.5028	20.5821	19.9101	-0.160914	0.326129		-0.352355	0.0245184		-0.239328	0.190094		-0.0478867	0.818885
LPST_RS04390	LPST_C0878	738	metal ABC transporter ATP-binding protein]	71.5322	29.2873	16.4429	6.01586	-1.28832	1.87035e-28	down	-2.12113	1.34e-59	down	-2.28343	1.64e-24	down	-1.45062	1.27e-08	down
LPST_RS04395	LPST_C0879	873	metal ABC transporter permease]	24.4788	8.80295	9.51064	6.20191	-1.47547	8.52897e-15	down	-1.36392	5.83e-14	down	-0.505274	0.092491		-0.616829	0.0286844
LPST_RS04400	LPST_C0880	942	manganese ABC transporter substrate-binding protein]	22.9966	11.09	10.057	11.1504	-1.05216	2.53507e-09	down	-1.19322	1.05e-11	down	0.00783916	0.976469		0.148897	0.562369
LPST_RS04405	LPST_C0881	312	hypothetical protein]	267.407	209.366	208.116	148.892	-0.353006	1.16564e-05		-0.36165	3.79e-06		-0.491759	3.1e-07		-0.483115	2.43e-07
LPST_RS04410	LPST_C0882	930	L-lactate dehydrogenase]	103.036	137.767	116.289	190.839	0.419077	1.08246e-10		0.17457	0.0104582		0.470125	2.13e-16		0.714633	1.79e-35
LPST_RS04415	LPST_C0883	1419	anion permease]	84.7894	106.284	87.0922	174.829	0.325976	3.56251e-08		0.0386601	0.571461		0.718011	8.91e-47		1.00533	5.08e-87	up
LPST_RS04420	LPST_C0884	963	citrate lyase]	49.6513	49.7519	47.862	51.7251	0.00291923	0.981173		-0.0529498	0.63173		0.0561149	0.638099		0.111984	0.321443
LPST_RS04425	LPST_C0885	1161	NADP-dependent malic enzyme]	43.7891	29.5799	28.514	29.0067	-0.565956	1.02503e-07		-0.618904	2.73e-09		-0.0282308	0.850458		0.0247171	0.868756
LPST_RS04430	LPST_C0886	1056	[citrate (pro-3S)-lyase] ligase]	39.8267	29.792	27.5187	25.7383	-0.418809	0.000292613		-0.533322	2.59e-06		-0.21101	0.138887		-0.0964965	0.524358
LPST_RS04435	LPST_C0887	291	citrate lyase ACP]	46.275	26.4089	27.4345	23.8154	-0.809212	0.00021221		-0.754241	0.000334387		-0.14913	0.628027		-0.204102	0.486616
LPST_RS04440	LPST_C0888	915	citrate (pro-3S)-lyase subunit beta]	58.2281	43.438	37.3434	34.2016	-0.422758	3.55295e-05		-0.640863	3.16e-10		-0.344892	0.00540536		-0.126787	0.354897
LPST_RS04445	LPST_C0889	1539	citrate lyase subunit alpha]	77.7343	58.4394	44.9577	42.7794	-0.411609	8.94725e-10		-0.789982	2.3e-30		-0.450025	2.86e-08		-0.0716513	0.46165
LPST_RS04450	LPST_C0890	237	flagellar biosynthetic protein FlhB]	125.166	108.931	113.183	148.493	-0.200422	0.150947		-0.145183	0.28619		0.446973	0.000754198		0.391733	0.00231851
LPST_RS04455	LPST_C0891	1383	class II fumarate hydratase]	525.648	872.062	482.971	1172.04	0.730334	2.43264e-243		-0.12216	1.5e-06		0.426514	1.07e-117		1.27901	0	up
LPST_RS04460	LPST_C0892	1389	flavocytochrome c]	403.317	693.927	380.723	356.508	0.782871	1.6511e-219		-0.0831719	0.00457349		-0.96085	2.76e-293		-0.0948072	0.00265004
LPST_RS04465	LPST_C0893	537	citrate lyase holo-[acyl-carrier protein] synthase]	64.6899	75.5797	68.9818	63.721	0.224458	0.0565551		0.092675	0.453503		-0.246229	0.0461139		-0.114446	0.385857
LPST_RS04470	LPST_C0894	882	LysR family transcriptional regulator]	92.8227	87.1313	76.8777	86.1864	-0.0912867	0.277675		-0.271912	0.00053867		-0.0157311	0.874648		0.164895	0.0584232
LPST_RS04475	LPST_C0895	1263	ISL3-like element ISP1 family transposase]	10.1211	7.32066	8.34375	7.88777	-0.467324	0.0313323		-0.278601	0.18491		0.107645	0.691083		-0.0810776	0.757439
LPST_RS04480	LPST_C0896	903	LysR family transcriptional regulator]	21.9366	27.2602	21.3364	16.1889	0.313456	0.0401627		-0.0400251	0.820028		-0.751795	4.97e-06		-0.398313	0.0251731
LPST_RS04485	LPST_C0897	1644	NAD-dependent malic enzyme]	4.68906	2.84856	2.39568	2.30535	-0.719066	0.0130843		-0.968862	0.000811479		-0.305249	0.438816		-0.0554533	0.899257
LPST_RS04490	LPST_C0898	972	malate permease]	4.91916	2.10013	4.38049	1.33686	-1.22793	0.00200676		-0.167317	0.639544		-0.651631	0.293634		-1.71225	0.000191731	down
LPST_RS04495	LPST_C0899	1428	amino acid permease]	109.402	100.99	38.9855	44.0573	-0.115425	0.0494981		-1.48863	4.3e-107	down	-1.19676	1.44e-63	down	0.176444	0.06641
LPST_RS04500	LPST_C0900	582	ECF transporter S component]	57.0055	52.1988	82.8523	57.8639	-0.127085	0.340749		0.539441	3.44e-07		0.148647	0.288235		-0.517879	2.31e-06
LPST_RS15575	LPST_C0901	177	hypothetical protein]	129.555	91.5848	185.829	168.852	-0.500389	0.00174762		0.520411	5.23e-05		0.882579	5.52e-09		-0.138221	0.322266
LPST_RS04505	LPST_C0902	2706	LPXTG cell wall anchor domain-containing protein]	4.07485	4.30434	4.20906	5.28222	0.0790461	0.741764		0.046753	0.840734		0.295351	0.171927		0.327644	0.118163
LPST_RS04510	LPST_C0903	1440	cytochrome ubiquinol oxidase subunit I]	252.014	355.73	189.681	357.041	0.497281	5.93647e-53		-0.409929	2.19e-28		0.00530578	0.891727		0.912516	1.31e-152
LPST_RS04515	LPST_C0904	996	cytochrome d ubiquinol oxidase subunit II]	267.561	354.688	194.296	388.784	0.40668	6.98451e-26		-0.461612	4.51e-26		0.132419	0.000454031		1.00071	3.5e-134	up
LPST_RS04520	LPST_C0905	1734	thiol reductant ABC exporter subunit CydD]	86.9441	103.943	79.7424	94.9839	0.257629	1.61291e-06		-0.12474	0.0310636		-0.130034	0.022043		0.252336	8.87e-06
LPST_RS04525	LPST_C0906	1761	thiol reductant ABC exporter subunit CydC]	94.6432	119.737	84.1413	102.874	0.339297	9.9822e-12		-0.169684	0.00179132		-0.218986	2.08e-05		0.289995	8.23e-08
LPST_RS04530		105	hypothetical protein]	0	0	0	0	0	0
LPST_RS04535	LPST_C0907	978	hypothetical protein]	31.8282	54.2683	75.8618	57.5751	0.769802	6.04782e-13		1.25307	6.17e-40	up	0.0853351	0.435607		-0.39793	4.39e-06
LPST_RS04540	LPST_C0908	978	polyprenyl synthetase family protein]	89.3984	79.6835	132.894	109.836	-0.165968	0.0354		0.571958	3.89e-19		0.462991	4.06e-10		-0.274934	1.9e-05
LPST_RS04545	LPST_C0909	915	1,4-dihydroxy-2-naphthoate polyprenyltransferase]	98.1132	100.393	127.386	112.546	0.0331381	0.691604		0.37669	1.13e-08		0.164855	0.0297768		-0.178697	0.00946788
LPST_RS04550	LPST_C0910	975	gfo/Idh/MocA family oxidoreductase]	281.431	430.31	271.519	318.748	0.612595	5.7462e-63		-0.0517251	0.237556		-0.432959	3.93e-32		0.231361	1.4e-08
LPST_RS04555	LPST_C0912	642	cell wall hydrolase]	65.6613	56.4852	88.8708	69.3229	-0.217171	0.0600004		0.436667	5.27e-06		0.29546	0.0114817		-0.358378	0.000311146
LPST_RS04560	LPST_C0913	588	xanthine phosphoribosyltransferase]	289.919	245.874	305.761	203.864	-0.237732	1.69067e-05		0.0767547	0.153465		-0.27031	1.6e-05		-0.584797	1.72e-25
LPST_RS04565	LPST_C0914	549	DUF2179 domain-containing protein]	270.345	239.718	261.753	189.352	-0.17346	0.00359749		-0.0465958	0.44666		-0.340272	2.45e-07		-0.467136	4.48e-14
LPST_RS04570	LPST_C0915	1170	ATP-grasp domain-containing protein]	621.76	583.865	573.535	457.02	-0.090721	0.000566488		-0.116476	4.49e-06		-0.353378	1.07e-35		-0.327624	2.32e-32
LPST_RS04575	LPST_C0917	2268	DNA helicase PcrA]	266.108	218.819	205.007	142.662	-0.282272	2.00671e-22		-0.376336	9.85e-40		-0.617139	5.38e-71		-0.523076	1.17e-52
LPST_RS04580	LPST_C0918	2040	NAD-dependent DNA ligase LigA]	390.224	340.632	292.674	230.425	-0.196088	3.8138e-15		-0.415007	3.96e-62		-0.563918	2.31e-84		-0.344999	9.35e-32
LPST_RS04585	LPST_C0919	1176	CamS family sex pheromone protein]	664.805	548.008	529.877	411.779	-0.278734	4.98029e-28		-0.327275	1.33e-39		-0.412326	1.26e-44		-0.363785	1.97e-36
LPST_RS04590	LPST_C0920	321	Asp-tRNA(Asn)/Glu-tRNA(Gln) amidotransferase GatCAB subunit C]	631.686	576.448	498.738	375.12	-0.132017	0.00954268		-0.340926	5.47e-12		-0.61984	2.18e-27		-0.410931	1.67e-12
LPST_RS04595	LPST_C0921	1464	Asp-tRNA(Asn)/Glu-tRNA(Gln) amidotransferase GatCAB subunit A]	931.742	753.111	722.146	557.552	-0.307069	2.32939e-57		-0.36764	1.82e-84		-0.433757	6.7e-83		-0.373185	5.75e-64
LPST_RS04600	LPST_C0922	1425	Asp-tRNA(Asn)/Glu-tRNA(Gln) amidotransferase GatCAB subunit B]	1116.25	953.46	859.337	664.303	-0.227412	3.54987e-38		-0.37736	3.65e-103		-0.521331	2.33e-142		-0.371383	2.93e-73
LPST_RS04605	LPST_C0923	1023	diacylglycerol kinase]	1193.95	958.744	960.407	718.516	-0.316522	1.86969e-54		-0.314021	1.14e-56		-0.416126	1.82e-68		-0.418627	1.89e-73
LPST_RS04610	LPST_C0924	1374	23S rRNA (uracil(1939)-C(5))-methyltransferase RlmD]	405.944	229.581	379.456	191.982	-0.822277	1.13196e-138		-0.0973482	0.000871077		-0.258032	6.23e-10		-0.982962	4.29e-175
LPST_RS04615	LPST_C0925	576	TetR/AcrR family transcriptional regulator]	1401.87	1579.15	1836.19	1076.46	0.171799	1.52763e-13		0.389371	4.45e-73		-0.552848	2.92e-106		-0.77042	1.28e-234
LPST_RS04620	LPST_C0926	2340	magnesium-transporting ATPase]	238.988	200.797	186.963	187.093	-0.2512	5.80881e-17		-0.354184	4.43e-33		-0.101979	0.00304332		0.0010049	0.980464
LPST_RS04625	LPST_C0927	1317	PTS sugar transporter subunit IIC]	92.0971	71.1167	92.4634	90.279	-0.372968	1.99662e-08		0.0057257	0.934924		0.344202	7.38e-07		-0.0344919	0.646127
LPST_RS04630	LPST_C0928	885	alpha/beta hydrolase]	77.7332	60.9208	63.2662	93.8474	-0.351596	7.8448e-05		-0.297096	0.000559344		0.623381	4.77e-13		0.568881	7.83e-12
LPST_RS04635	LPST_C0929	879	MurR/RpiR family transcriptional regulator]	153.197	145.487	148.588	144.134	-0.0745026	0.252268		-0.0440681	0.496065		-0.0134751	0.860249		-0.0439096	0.537203
LPST_RS04640	LPST_C0930	777	lysozyme]	131.362	107.405	115.762	125.288	-0.290486	5.8199e-05		-0.182395	0.00942448		0.222178	0.00408119		0.114087	0.142227
LPST_RS04645		366	DUF4828 domain-containing protein]	406.317	400.915	463.011	492.018	-0.0193064	0.771249		0.188442	0.000460055		0.295414	1.24e-07		0.0876649	0.121983
LPST_RS04650	LPST_C0932	201	cold-shock protein]	20184	12222.8	44040.6	42767.4	-0.723633	0		1.12562	0	up	1.80693	0	up	-0.0423236	8.9e-09
LPST_RS04655	LPST_C0933	1008	gfo/Idh/MocA family oxidoreductase]	226.912	281.373	254.288	274.796	0.310349	3.64564e-13		0.164328	0.000154114		-0.0341229	0.48455		0.111898	0.0114154
LPST_RS04660	LPST_C0934	1335	ATP-dependent helicase]	164.022	214.611	186.659	207.892	0.387834	1.53793e-19		0.186517	2.27e-05		-0.0458908	0.333658		0.155426	0.000356045
LPST_RS04670	LPST_C0935	441	universal stress protein]	207.109	240.7	184.651	237.442	0.21685	0.00220322		-0.165584	0.0267141		-0.0196607	0.81562		0.362773	5.14e-07
LPST_RS04675	LPST_C0936	1308	PTS sugar transporter subunit IIC]	35.2869	32.4981	36.4586	35.6812	-0.118779	0.291704		0.0471235	0.672311		0.134808	0.254012		-0.0310938	0.803464
LPST_RS04680	LPST_C0937	867	alpha/beta hydrolase]	65.2784	52.4908	55.2488	64.3218	-0.314543	0.00139904		-0.240663	0.0116926		0.293244	0.00465743		0.219365	0.0308385
LPST_RS04685		201	hypothetical protein]	161.662	158.312	142.458	109.363	-0.0302176	0.835638		-0.182451	0.156766		-0.533643	0.000148051		-0.381409	0.00796446
LPST_RS04690	LPST_C0938	441	hypothetical protein]	433.468	326.47	467.059	365.126	-0.408974	1.00635e-14		0.107681	0.0289609		0.161443	0.00693084		-0.355212	2.8e-12
LPST_RS04695	LPST_C0939	564	hypothetical protein]	168.689	927.622	590.171	692.72	2.45917	0	up	1.80677	8.52e-299	up	-0.421266	7.19e-38		0.231137	1.77e-10
LPST_RS04700	LPST_C0940	1347	NADP-specific glutamate dehydrogenase]	124.746	183.46	120.354	117.37	0.55647	7.16053e-32		-0.0517043	0.364174		-0.644405	1.05e-38		-0.0362305	0.571969
LPST_RS04705	LPST_C0942	1176	D-Ala-D-Ala carboxypeptidase]	23.9801	58.8136	42.0896	45.4872	1.29431	3.8882e-37	up	0.811626	7.08e-14		-0.370688	6.14e-05		0.111997	0.301235
LPST_RS04710	LPST_C0943	1119	UDP-N-acetylglucosamine 2-epimerase (non-hydrolyzing)]	557.401	326.324	440.433	287.6	-0.772409	3.19588e-139		-0.33979	4.36e-34		-0.182242	2.43e-06		-0.614861	3.33e-74
LPST_RS04715	LPST_C0944	930	YihY/virulence factor BrkB family protein]	58.548	44.2868	69.0182	66.3685	-0.402744	6.5778e-05		0.237358	0.0079038		0.583623	5.36e-09		-0.056479	0.581344
LPST_RS04720	LPST_C0945	717	aquaporin family protein]	219.249	110.867	78.0901	113.873	-0.983741	1.08754e-53		-1.48936	7.88e-108	down	0.0386031	0.679885		0.544219	7.66e-11
LPST_RS04725	LPST_C0946	1119	UDP-galactopyranose mutase]	119.729	67.7114	89.4185	66.7712	-0.822307	2.65118e-34		-0.421134	8.89e-12		-0.0201738	0.841776		-0.421347	1.41e-08
LPST_RS04730	LPST_C0947	636	hypothetical protein]	143.762	89.3031	73.4745	79.852	-0.686897	9.26401e-18		-0.968363	1.11e-32		-0.161382	0.12367		0.120084	0.277671
LPST_RS04735	LPST_C0948	603	capsular polysaccharide biosynthesis protein]	179.139	125.853	90.382	108.285	-0.509347	1.17586e-12		-0.986975	1.43e-39		-0.216897	0.0142528		0.260731	0.00498345
LPST_RS04740	LPST_C0949	1140	hypothetical protein]	170.508	133.982	100.003	114.27	-0.347807	2.28527e-11		-0.769794	1.79e-46		-0.229592	0.000163811		0.192395	0.00294596
LPST_RS04745		1281	hypothetical protein]	123.099	88.6757	71.8781	86.1381	-0.473203	8.39237e-16		-0.77619	1.79e-38		-0.0418882	0.591347		0.261099	0.000196933
LPST_RS04750	LPST_C0950	777	DUF4422 domain-containing protein]	161.252	116.523	90.4175	107.589	-0.468697	1.30171e-12		-0.834642	9.25e-35		-0.115094	0.166176		0.250852	0.00205293
LPST_RS04755	LPST_C0951	1065	UDP-D-galactose--(glucosyl)LPS-1,6-D-galactosyltransferase]	221.456	139.358	117.64	142.245	-0.668226	9.24447e-42		-0.912638	1.34e-74		0.029587	0.665311		0.273999	3.89e-06
LPST_RS04760	LPST_C0952	1125	CDP-glycerol--glycerophosphate glycerophosphotransferase]	185.359	119.544	123.288	131.675	-0.632776	8.73519e-34		-0.588285	1.97e-31		0.139439	0.0266569		0.0949482	0.129836
LPST_RS04765	LPST_C0953	906	glycosyl transferase]	228.117	133.464	164.369	167.926	-0.773327	4.34582e-47		-0.472842	2.28e-21		0.331376	5.9e-08		0.0308913	0.645627
LPST_RS04770	LPST_C0954	1416	flippase]	166.699	106.849	150.047	126.18	-0.641675	5.39748e-39		-0.151834	0.000819229		0.239912	1.88e-05		-0.249929	5.03e-07
LPST_RS04775	LPST_C0955	396	glycerol-3-phosphate cytidylyltransferase]	254.299	123.11	243.536	190.867	-1.04658	1.79389e-38	down	-0.0623951	0.399334		0.632617	2.91e-12		-0.351567	3.09e-06
LPST_RS04780	LPST_C0956	1230	hypothetical protein]	72.1933	65.3106	71.3967	72.8065	-0.144548	0.0661302		-0.0160075	0.847524		0.156751	0.0561789		0.0282103	0.750888
LPST_RS04785	LPST_C0957	1017	dTDP-glucose 4,6-dehydratase]	87.8891	61.9871	79.9653	82.0925	-0.503718	1.72452e-10		-0.13631	0.0732301		0.405283	1.38e-06		0.0378753	0.675731
LPST_RS04790		603	integrase]	69.0989	42.2164	56.1357	121.754	-0.71086	3.16037e-09		-0.299744	0.00747941		1.52809	2.49e-47		1.11698	2.53e-31	up
LPST_RS04795	LPST_C0959	771	polysaccharide biosynthesis protein]	105.427	64.3218	127.57	102.808	-0.712862	6.47036e-17		0.275041	0.000117672		0.676572	2.78e-14		-0.311332	2.89e-05
LPST_RS04800	LPST_C0960	729	exopolysaccharide biosynthesis protein]	240.001	149.891	199.751	158.195	-0.679125	3.40251e-32		-0.264842	5.81e-07		0.0777848	0.298258		-0.336498	3.01e-08
LPST_RS04805	LPST_C0961	774	tyrosine protein phosphatase]	199.32	135.592	181.536	166.905	-0.55582	2.48267e-20		-0.134834	0.0179199		0.299759	6.53e-06		-0.121227	0.0564375
LPST_RS04810	LPST_C0962	948	epimerase]	177.044	137.177	165.396	156.488	-0.368063	5.8019e-11		-0.0981862	0.0751694		0.190012	0.00221283		-0.0798644	0.194467
LPST_RS04815	LPST_C0963	678	sugar transferase]	220.778	170.73	192.639	189.26	-0.370881	4.95212e-10		-0.196698	0.000606484		0.148652	0.0281643		-0.0255311	0.725813
LPST_RS04820	LPST_C0964	1095	glycosyltransferase family 1 protein]	181.704	144.642	185.284	170.883	-0.329105	1.4038e-10		0.0281513	0.59707		0.240528	1.12e-05		-0.116728	0.0253646
LPST_RS04825	LPST_C0965	1038	glycosyl transferase family 1]	131.799	95.4375	131.981	119.552	-0.465708	1.64078e-13		0.00199065	0.975364		0.325011	1.72e-06		-0.142688	0.0253608
LPST_RS04830	LPST_C0966	1275	hypothetical protein]	118.397	71.7641	114.21	95.9706	-0.722298	5.30067e-31		-0.05194	0.389831		0.41933	1.18e-09		-0.251028	3.41e-05
LPST_RS04835	LPST_C0967	960	glycosyl transferase family 2]	141.898	83.304	144.589	107.721	-0.768393	3.75464e-31		0.0271099	0.676804		0.370848	7.36e-07		-0.424654	1.32e-11
LPST_RS04840		1074	hypothetical protein]	159.272	84.1886	158.281	137.323	-0.919792	2.94482e-52		-0.00899674	0.881186		0.705875	1.79e-27		-0.204921	0.000253222
LPST_RS04845	LPST_C0968	1383	glycosyl transferase]	167.29	86.7373	176.948	142.423	-0.947627	9.63205e-74		0.0809758	0.0755138		0.715459	3.78e-37		-0.313144	1.43e-11
LPST_RS04850	LPST_C0969	201	polysaccharide biosynthesis protein]	86.4141	50.1818	88.9698	67.8804	-0.784104	3.91323e-05		0.0420489	0.820213		0.435832	0.0477824		-0.39032	0.0349955
LPST_RS04860		1482	hypothetical protein]	10.0082	10.6142	12.2822	16.0017	0.0848077	0.676038		0.29539	0.0893921		0.592234	0.000332466		0.381652	0.0164987
LPST_RS04865	LPST_C0971	273	hypothetical protein]	26.0928	24.1915	36.6517	28.9554	-0.109153	0.721384		0.490229	0.0411208		0.259335	0.386256		-0.340047	0.181571
LPST_RS04870		288	hypothetical protein]	49.8064	41.6937	38.0692	48.8788	-0.256504	0.209004		-0.387707	0.04948		0.229381	0.296778		0.360584	0.0880304
LPST_RS04875	LPST_C0972	927	hypothetical protein]	69.0534	59.0674	53.2804	61.3267	-0.22535	0.0147196		-0.374106	3.1e-05		0.0541534	0.626465		0.20291	0.0442933
LPST_RS04880		264	hypothetical protein]	73.9242	63.6776	53.6262	80.3937	-0.215261	0.215738		-0.463109	0.00588305		0.336297	0.0530364		0.584145	0.000582822
LPST_RS04885	LPST_C0974	279	hypothetical protein]	7.69448	3.87348	5.7229	8.15052	-0.990194	0.0926442		-0.427076	0.431632		1.07326	0.0773831		0.510144	0.370686
LPST_RS04890	LPST_C0975	918	hypothetical protein]	16.6885	17.7893	15.8857	16.1602	0.0921543	0.64238		-0.0711237	0.718808		-0.138561	0.502685		0.0247171	0.913422
LPST_RS04900	LPST_C0977	225	hypothetical protein]	14.3117	11.7409	17.5045	6.25649	-0.28565	0.531671		0.290524	0.458985		-0.908122	0.0989266		-1.4843	0.00134486
LPST_RS04910	LPST_C0980	411	hypothetical protein]	51.0455	43.824	40.6619	53.7475	-0.220062	0.188777		-0.328107	0.0418272		0.294476	0.0842397		0.402522	0.0148515
LPST_RS04920	LPST_C0981	411	hypothetical protein]	41.3112	32.4298	30.8201	38.7298	-0.349215	0.0605832		-0.422661	0.0192904		0.256126	0.212361		0.329572	0.096104
LPST_RS04925	LPST_C0982	396	hypothetical protein]	51.9934	43.0582	35.2132	39.1031	-0.27204	0.105673		-0.562211	0.000647967		-0.139006	0.492859		0.151165	0.467554
LPST_RS04930	LPST_C0983	912	glycosyl transferase family 2]	18.1893	4.47658	5.95257	2.84962	-2.02262	1.34961e-17	down	-1.6115	6.82e-14	down	-0.651631	0.12593		-1.06275	0.00401093
LPST_RS04935	LPST_C0984	933	glycosyl transferase family 2]	37.1285	8.23685	5.13405	7.66006	-2.17236	1.36293e-38	down	-2.85436	4.9e-55	down	-0.104736	0.733616		0.577258	0.058555
LPST_RS04940	LPST_C0985	1134	UDP-galactopyranose mutase]	47.7574	27.7428	6.75848	6.87527	-0.783609	1.47673e-13		-2.82095	2.84e-84	down	-2.01263	3.57e-30	down	0.0247171	0.938777
LPST_RS04945	LPST_C0986	1134	hypothetical protein]	38.8083	27.0016	5.91367	7.16173	-0.523318	4.4203e-06		-2.71424	4.42e-66	down	-1.91466	1.35e-27	down	0.276256	0.337693
LPST_RS04950	LPST_C0987	633	hypothetical protein]	17.4195	15.5551	4.37219	6.67161	-0.163315	0.495137		-1.99427	1.62e-12	down	-1.22128	1.6e-05	down	0.60968	0.133216
LPST_RS04955	LPST_C0988	1221	hypothetical protein]	26.4529	15.44	3.92307	6.03064	-0.776754	1.86544e-08		-2.75337	1.39e-49	down	-1.35629	4.58e-11	down	0.620327	0.0390406
LPST_RS04960	LPST_C0990	1110	polysaccharide biosynthesis protein]	24.4389	13.7386	4.79487	6.6337	-0.830944	4.8437e-08		-2.34962	2.94e-35	down	-1.05035	1.76e-06	down	0.468324	0.11786
LPST_RS04965	LPST_C0991	1080	acetyltransferase]	13.101	7.11572	5.51942	4.91295	-0.880597	4.1498e-05		-1.24709	1.49e-08	down	-0.53442	0.0759551		-0.167928	0.628217
LPST_RS04970	LPST_C0992	777	DUF4422 domain-containing protein]	13.4377	8.49971	7.39779	10.1735	-0.660795	0.00712241		-0.861115	0.000403338		0.259335	0.386256		0.459654	0.110411
LPST_RS04975	LPST_C0993	747	AraC family transcriptional regulator]	17.6349	11.5738	17.2423	16.8154	-0.607578	0.00491804		-0.0324874	0.881184		0.538926	0.0194985		-0.0361651	0.881992
LPST_RS04980	LPST_C0994	3141	LPXTG cell wall anchor domain-containing protein]	117.152	94.8848	82.588	83.9117	-0.304132	3.96616e-16		-0.504376	1.48e-41		-0.177304	3.78e-05		0.02294	0.651938
LPST_RS04985	LPST_C0995	441	MarR family transcriptional regulator]	118.822	104.285	86.8947	106.321	-0.188265	0.0681844		-0.45146	6.81e-06		0.0278924	0.827209		0.291087	0.00850806
LPST_RS04990	LPST_C0996	1422	flippase]	20.9982	11.2309	12.8005	8.14806	-0.902793	6.97456e-10		-0.71407	2.57e-07		-0.462946	0.022013		-0.651668	0.0004388
LPST_RS04995	LPST_C0997	678	sugar transferase]	126.077	125.037	148.522	141.825	-0.0119505	0.893635		0.236374	0.000800731		0.181761	0.0204332		-0.0665634	0.40308
LPST_RS05000	LPST_C0998	306	hypothetical protein]	143.819	125.572	117.925	105.454	-0.195743	0.0836994		-0.286377	0.00852262		-0.25189	0.0474873		-0.161256	0.217637
LPST_RS05005	LPST_C0999	228	DUF2922 domain-containing protein]	6.41974	5.79323	5.60242	6.64911	-0.148147	0.832484		-0.196463	0.767327		0.198793	0.78186		0.24711	0.725033
LPST_RS05010	LPST_C1000	213	hypothetical protein]	3.20685	3.94622	8.99544	1.52515	0.299312	0.747679		1.48804	0.0215744		-1.37152	0.205192		-2.56025	0.00136939
LPST_RS05015	LPST_C1001	195	hypothetical protein]	4.50369	2.46313	1.09175	1.66593	-0.870613	0.350828		-2.04446	0.0546684		-0.564168	0.672032		0.60968	0.704853
LPST_RS05020	LPST_C1002	549	sigma-70 family RNA polymerase sigma factor]	5.1545	2.18721	6.2045	4.73379	-1.23674	0.0184475		0.267484	0.527742		1.1139	0.049814		-0.39032	0.393331
LPST_RS05025	LPST_C1003	759	hypothetical protein]	18.7703	21.8323	11.0794	25.2523	0.218012	0.25168		-0.760579	0.000197766		0.209951	0.261392		1.18854	7.94e-10	up
LPST_RS05030	LPST_C1004	804	recombination regulator RecX]	66.0243	64.0714	46.6032	61.9543	-0.0433168	0.69381		-0.502566	5.38e-07		-0.048474	0.681319		0.410776	0.000122078
LPST_RS05035	LPST_C1005	549	DUF402 domain-containing protein]	554.197	515.963	731.55	697.445	-0.103133	0.0128264		0.400556	5.13e-30		0.434813	1.21e-29		-0.0688767	0.0649772
LPST_RS05040	LPST_C1006	732	gamma-D-glutamate-meso-diaminopimelate muropeptidase]	96.2469	84.481	86.5237	59.6162	-0.188114	0.0328004		-0.153644	0.0739184		-0.502923	3.75e-07		-0.537393	1.7e-08
LPST_RS05045	LPST_C1007	378	XRE family transcriptional regulator]	82.0911	101.335	86.7338	62.4503	0.303842	0.0119783		0.0793685	0.550451		-0.698358	7.5e-08		-0.473885	0.000401723
LPST_RS05050	LPST_C1008	246	type II toxin-antitoxin system Phd/YefM family antitoxin]	2278.45	1476.08	1700.54	1144.92	-0.626285	5.17188e-87		-0.422061	1.74e-45		-0.366522	8.34e-21		-0.570746	2.03e-55
LPST_RS05055	LPST_C1009	2541	D-Ala-D-Ala carboxypeptidase]	13.7096	9.78202	12.1904	11.1226	-0.486981	0.000147617		-0.16944	0.173977		0.185289	0.224976		-0.132252	0.359074
LPST_RS05060	LPST_C1010	927	L-lactate dehydrogenase]	824.324	597.798	418.205	369.012	-0.463554	4.80547e-69		-0.979001	1.57e-268		-0.695993	1.07e-97		-0.180546	6.99e-07
LPST_RS05065	LPST_C1011	1194	AI-2E family transporter]	184.045	147.734	243.025	208.409	-0.31706	7.42139e-11		0.401044	4.41e-22		0.496414	9.04e-25		-0.22169	1.57e-07
LPST_RS05070	LPST_C1012	399	glycerol-3-phosphate cytidylyltransferase]	315.24	238.952	295.861	276.277	-0.399729	9.7376e-10		-0.0915279	0.155738		0.209396	0.00388112		-0.0988047	0.162134
LPST_RS05075	LPST_C1013	1356	gluconate permease]	68.2916	156.473	238.719	147.575	1.19613	2.0718e-98	up	1.80553	2.48e-290	up	-0.0844675	0.113766		-0.693864	1.33e-60
LPST_RS05080	LPST_C1014	1515	gluconokinase]	64.9245	161.451	224.274	129.442	1.31426	4.82892e-131	up	1.78843	9.59e-301	up	-0.31879	2.46e-11		-0.792957	6.75e-80
LPST_RS05085	LPST_C1015	897	decarboxylating 6-phosphogluconate dehydrogenase]	37.9659	92.7691	176.342	99.3522	1.28894	3.94369e-44	up	2.2156	9.4e-186	up	0.0989069	0.244698		-0.827753	1.26e-40
LPST_RS05090	LPST_C1016	1323	NAD(P)/FAD-dependent oxidoreductase]	350.713	481.219	340.659	810.627	0.456404	3.77175e-56		-0.0419591	0.210982		0.752344	2.19e-215		1.25071	0	up
LPST_RS05095	LPST_C1017	1578	peptide chain release factor 3]	215.319	121.676	187.596	129.627	-0.823434	3.60196e-85		-0.198848	1.18e-07		0.0913226	0.0918909		-0.533264	4.19e-35
LPST_RS05100	LPST_C1019	1455	hypothetical protein]	8.24903	6.18958	8.04747	6.69807	-0.414384	0.064424		-0.0356898	0.875108		0.113904	0.677723		-0.26479	0.26004
LPST_RS05105	LPST_C1020	1026	hypothetical protein]	166.152	233.368	301.908	273.458	0.490098	8.3723e-25		0.861604	1.26e-88		0.228713	2.41e-07		-0.142793	0.000521592
LPST_RS05110	LPST_C1021	882	LysR family transcriptional regulator]	114.507	84.2723	106.325	70.4715	-0.442307	1.81182e-09		-0.106952	0.137283		-0.258019	0.00375994		-0.593374	3.56e-14
LPST_RS05115	LPST_C1022	846	sulfite exporter TauE/SafE family protein]	154.444	78.9164	97.1351	88.3179	-0.968687	9.61042e-44		-0.669018	4.89e-25		0.162381	0.0726511		-0.137287	0.103763
LPST_RS05120	LPST_C1023	381	DUF1634 domain-containing protein]	166.219	81.9428	101.417	94.9274	-1.02039	1.02035e-23	down	-0.712784	3.83e-14		0.212206	0.108011		-0.0954044	0.465424
LPST_RS05125	LPST_C1024	1644	peptide ABC transporter substrate-binding protein]	7113.78	6050.12	2604.88	2802.71	-0.233652	1.66067e-289		-1.4494	0	down	-1.11014	0	down	0.105603	2.86e-25
LPST_RS05130	LPST_C1025	930	ABC transporter permease]	1342.51	1184.12	690.068	737.389	-0.181117	6.12545e-20		-0.960125	0		-0.68332	5.02e-187		0.0956874	0.000484494
LPST_RS05135	LPST_C1026	1035	ABC transporter permease]	1603.61	1506.02	865.144	950.192	-0.0905846	1.23292e-07		-0.890313	0		-0.66445	1.2e-251		0.135278	1.83e-09
LPST_RS05140	LPST_C1027	1080	ABC transporter ATP-binding protein]	2026.41	1917.58	1058.45	1183.62	-0.0796433	8.66626e-08		-0.936976	0		-0.696078	0		0.161255	2.08e-16
LPST_RS05145	LPST_C1028	966	ABC transporter ATP-binding protein]	2480.21	2247.17	1318.23	1553.32	-0.142352	9.99528e-24		-0.911855	0		-0.53275	4.99e-236		0.236753	8.67e-39
LPST_RS05150	LPST_C1029	390	MarR family transcriptional regulator]	768.63	877.184	1026.25	956.799	0.19059	7.36515e-07		0.417019	3.8e-32		0.125337	0.00117425		-0.101093	0.0056212
LPST_RS05155	LPST_C1030	552	integrase]	13.6117	17.4026	25.8402	23.148	0.354454	0.160203		0.924768	9.48e-06		0.411585	0.0716439		-0.158729	0.465347
LPST_RS05160	LPST_C1031	2220	ATP-dependent Clp protease ATP-binding subunit]	1968.87	1183.63	988.366	1529.21	-0.734151	0		-0.994254	0		0.369571	2.08e-188		0.629674	0
LPST_RS05165	LPST_C1032	198	hypothetical protein]	972.35	1152.26	995.647	738.31	0.244921	2.5578e-07		0.0341581	0.522705		-0.64217	1.32e-35		-0.431408	1.8e-16
LPST_RS05170	LPST_C1033	267	phosphocarrier protein HPr]	4059.98	5881.56	7082.05	5812.94	0.534725	3.76552e-182		0.802692	0		-0.0169315	0.405865		-0.284899	1.02e-68
LPST_RS05175	LPST_C1034	1731	phosphoenolpyruvate--protein phosphotransferase]	5035.6	7979.1	8854.57	7015.28	0.664063	0		0.814259	0		-0.185726	2.75e-208		-0.335922	0
LPST_RS05180	LPST_C1035	1179	glycosyltransferase family 4 protein]	576.376	395.472	665.491	476.033	-0.543432	7.84192e-82		0.207409	2.25e-17		0.267485	6.66e-18		-0.483356	2.14e-76
LPST_RS05185	LPST_C1036	1023	glycosyl transferase]	684.872	412.584	616.929	507.131	-0.731147	3.978e-142		-0.15073	5.56e-09		0.297672	4.03e-20		-0.282745	2.43e-23
LPST_RS05190	LPST_C1037	1056	UPF0104 family protein]	828.506	466.552	667.404	565.012	-0.828473	1.28289e-219		-0.31195	1.87e-40		0.276243	4.41e-20		-0.24028	2.57e-19
LPST_RS05195	LPST_C1038	1239	D-alanyl-D-alanine carboxypeptidase]	169.721	75.0123	110.57	62.4892	-1.17797	3.1354e-95	down	-0.618211	1.64e-34		-0.263521	0.000867751		-0.82328	5.11e-35
LPST_RS05200	LPST_C1039	1188	pyridoxal phosphate-dependent aminotransferase]	189.41	208.721	212.802	176.921	0.140061	0.00219301		0.168	0.000122047		-0.238472	4.42e-07		-0.26641	4.54e-09
LPST_RS05205	LPST_C1040	237	DUF1797 domain-containing protein]	586.303	439.272	724.462	568.841	-0.416533	2.22835e-11		0.305262	1.31e-08		0.372912	1.12e-08		-0.348884	4.1e-10
LPST_RS05210	LPST_C1041	2106	LTA synthase family protein]	1077.18	431.162	759.022	519.009	-1.32095	0	down	-0.505045	1.85e-250		0.267528	8.45e-34		-0.548382	2.69e-194
LPST_RS15360	LPST_C1042	288	hypothetical protein]	0.338819	0.833874	0.369604	0	1.29931	0.51325		0.125465	0.959265
LPST_RS05295	LPST_C1043	543	adenine phosphoribosyltransferase]	8.26644	19.239	5.09686	4.38725	1.21869	3.86914e-06	up	-0.697657	0.0615509		-2.13264	1.58e-11	down	-0.216291	0.673267
LPST_RS05300	LPST_C1044	1074	guanine permease]	7.45024	17.3297	4.85648	8.06595	1.21788	4.99256e-10	up	-0.617377	0.0236374		-1.10333	3.26e-08	down	0.731935	0.0084258
LPST_RS05305	LPST_C1045	522	hypothetical protein]	71.4091	89.0232	117.662	74.2647	0.318073	0.00357903		0.720464	5.44e-14		-0.261504	0.0223143		-0.663895	1.47e-11
LPST_RS05310	LPST_C1046	519	GNAT family N-acetyltransferase]	482.259	283.652	219.455	167.957	-0.765688	8.36193e-56		-1.13588	7.92e-113	down	-0.756028	8.9e-31		-0.385833	2.52e-08
LPST_RS05315	LPST_C1047	837	metallophosphoesterase]	57.1257	51.7898	66.64	54.4661	-0.141471	0.195715		0.22225	0.0210956		0.0726912	0.554983		-0.291029	0.00387946
LPST_RS15580		198	hypothetical protein]	9.36374	1.81936	3.76324	10.391	-2.36365	0.0023775		-1.31511	0.0409246		2.51383	0.00140911		1.46529	0.0252939
LPST_RS05320	LPST_C1048	1326	divalent metal cation transporter MntH]	42.0933	57.6844	48.9684	69.6587	0.45459	8.95615e-08		0.218259	0.0140877		0.272122	0.000604806		0.508454	7.68e-11
LPST_RS05325	LPST_C1049	975	ferrochelatase]	53.644	81.0371	64.4135	85.5177	0.595167	2.63639e-12		0.263947	0.00344531		0.0776407	0.384577		0.408861	5.46e-07
LPST_RS05330	LPST_C1050	1383	amino acid permease]	74.9313	36.4661	23.552	21.4535	-1.03901	4.20906e-39	down	-1.66972	3.35e-84	down	-0.765344	1.63e-11		-0.134639	0.337798
LPST_RS05335	LPST_C1051	930	homocysteine S-methyltransferase]	134.094	113.106	67.6447	48.7867	-0.245573	0.000159888		-0.987193	1.69e-45		-1.21311	1.16e-47	down	-0.471491	6.98e-07
LPST_RS05340	LPST_C1052	1497	poly(glycerol-phosphate) alpha-glucosyltransferase]	44.1294	32.3255	25.6693	28.4276	-0.449064	9.56096e-07		-0.781692	4.85e-17		-0.185381	0.102552		0.147248	0.220655
LPST_RS05345	LPST_C1053	720	hypothetical protein]	80.639	49.6989	77.3212	56.0979	-0.698265	4.88498e-12		-0.0606138	0.541978		0.174733	0.164499		-0.462918	4.77e-06
LPST_RS05350	LPST_C1054	1188	methionine adenosyltransferase]	790.989	563.294	639.483	603.135	-0.489769	1.8081e-93		-0.306753	4.83e-42		0.0985929	0.000346695		-0.0844234	0.00123418
LPST_RS05355	LPST_C1055	1503	MFS transporter]	14.6727	17.5763	8.8528	8.06917	0.260493	0.0773479		-0.72893	7.07e-06		-1.12313	1.77e-11	down	-0.133712	0.556622
LPST_RS05360	LPST_C1056	9249	cell shape-determining protein MreB]	2.74309	1.79162	2.24424	3.12598	-0.614531	6.13288e-05		-0.289573	0.0470521		0.803041	1.34e-07		0.478083	0.000838121
LPST_RS05365	LPST_C1057	1635	hypothetical protein]	50.5506	44.5793	61.0681	53.646	-0.181353	0.0251936		0.272691	0.000118906		0.267095	0.0010644		-0.186949	0.0122918
LPST_RS05370	LPST_C1058	1509	poly(glycerol-phosphate) alpha-glucosyltransferase]	88.2035	68.0361	66.8726	75.85	-0.374535	3.37271e-09		-0.39942	1.01e-10		0.156849	0.0289899		0.181734	0.0089221
LPST_RS05375	LPST_C1059	1527	accessory Sec system glycosyltransferase Asp1]	74.6388	63.6168	45.3807	50.9161	-0.230516	0.000723229		-0.717846	9.71e-25		-0.321286	3.2e-05		0.166043	0.0534178
LPST_RS05380	LPST_C1060	198	hypothetical protein]	54.2111	46.0905	46.2341	54.6896	-0.23412	0.326238		-0.22963	0.320075		0.246798	0.328703		0.242309	0.327816
LPST_RS05385	LPST_C1061	597	SAM-dependent methyltransferase]	170.969	106.803	145.851	133.316	-0.678787	2.72367e-19		-0.229245	0.00105561		0.319902	0.000190785		-0.129639	0.113979
LPST_RS05390	LPST_C1062	651	PAP2 family protein]	70.1497	68.9848	122.143	93.4814	-0.024158	0.843605		0.800065	4.92e-21		0.438402	1.02e-05		-0.385821	3.84e-06
LPST_RS05395	LPST_C1063	2427	leucine--tRNA ligase]	405.598	686.526	227.453	469.505	0.759264	0		-0.834481	2.62e-264		-0.548176	6.58e-191		1.04557	0	up
LPST_RS05400	LPST_C1064	1671	polysaccharide biosynthesis protein]	214.956	123.886	215.568	142.566	-0.795026	9.00131e-85		0.00409677	0.920964		0.202614	2.73e-05		-0.596509	9.72e-52
LPST_RS05405	LPST_C1065	741	rRNA pseudouridine synthase]	367.011	220.386	259.004	225.339	-0.735794	1.48178e-56		-0.502849	7.09e-31		0.0320659	0.619335		-0.20088	0.000131518
LPST_RS05410	LPST_C1066	837	NAD(P)H-hydrate dehydratase]	74.38	104.727	85.0805	77.1065	0.493652	5.5669e-10		0.193915	0.0223904		-0.441714	7.43e-08		-0.141977	0.118613
LPST_RS05415	LPST_C1067	1404	dipeptidase PepV]	414.02	446.871	429.575	518.212	0.110157	9.81099e-05		0.0532096	0.0645656		0.213685	2.83e-15		0.270633	1.09e-24
LPST_RS05420	LPST_C1068	507	universal stress protein]	516.577	525.311	485.411	587.561	0.0241869	0.618355		-0.0897783	0.0402032		0.161567	0.000178538		0.275532	4.22e-11
LPST_RS05425	LPST_C1069	1101	ABC transporter ATP-binding protein]	1.68394	2.39937	2.80376	2.16374	0.510816	0.310667		0.735518	0.107312		-0.14913	0.781623		-0.373832	0.439256
LPST_RS05430	LPST_C1070	966	sugar ABC transporter permease]	1.81826	1.86456	3.19558	3.02661	0.0362778	0.953848		0.813521	0.0774917		0.698867	0.172955		-0.0783764	0.874839
LPST_RS05435	LPST_C1071	831	carbohydrate ABC transporter permease]	1.99622	0.866988	1.66522	0.781844	-1.20319	0.0829576		-0.261558	0.673041		-0.14913	0.889418		-1.09076	0.159163
LPST_RS05445	LPST_C1072	687	glycerophosphoryl diester phosphodiesterase]	113.204	78.1292	65.0762	46.3405	-0.534993	3.21771e-10		-0.798725	1.52e-20		-0.753589	6.85e-12		-0.489856	1.67e-05
LPST_RS05450	LPST_C1073	648	deoxynucleoside kinase]	1133.16	750.486	929.103	796.433	-0.594457	1.32676e-103		-0.286445	3.05e-29		0.0857269	0.00946743		-0.222286	1.67e-14
LPST_RS05455	LPST_C1074	381	large conductance mechanosensitive channel protein MscL]	373.16	297.2	316.265	382.267	-0.328359	7.31032e-08		-0.238662	5.12e-05		0.363146	6.87e-09		0.273449	6.33e-06
LPST_RS05460	LPST_C1075	2952	YhgE/Pip domain-containing protein]	4.29722	3.33549	2.59624	3.52148	-0.365504	0.0926064		-0.726978	0.000774853		0.0782803	0.770312		0.439755	0.0766343
LPST_RS15585	LPST_C1076	168	hypothetical protein]	11.0358	22.1572	8.8705	17.403	1.00558	0.022323		-0.315108	0.590331		-0.348439	0.434373		0.97225	0.0569352
LPST_RS05465	LPST_C1077	738	ABC transporter permease]	14.28	17.4097	12.4043	16.1401	0.285892	0.186607		-0.203158	0.386351		-0.109237	0.645042		0.379812	0.100147
LPST_RS05470	LPST_C1078	858	ABC transporter ATP-binding protein]	9.43955	14.6948	11.2897	10.4752	0.638518	0.00398476		0.25822	0.287993		-0.488336	0.0335605		-0.108038	0.688822
LPST_RS05475	LPST_C1079	987	ABC transporter ATP-binding protein]	12.8525	15.8157	11.8633	11.5197	0.299312	0.124514		-0.115543	0.592469		-0.457252	0.0254418		-0.0423971	0.867608
LPST_RS05485	LPST_C1080	804	peptide-methionine (S)-S-oxide reductase]	37.5028	27.7792	56.9301	33.4015	-0.432992	0.00167465		0.602195	3.91e-08		0.265907	0.0841823		-0.769279	3.42e-11
LPST_RS05490	LPST_C1082	393	MerR family DNA-binding transcriptional regulator]	16.6358	11.305	13.2719	9.09267	-0.557324	0.073968		-0.325914	0.275241		-0.314189	0.438415		-0.545599	0.131025
LPST_RS05495	LPST_C1083	642	NAD(P)-dependent oxidoreductase]	28.7268	16.8333	16.7462	13.9995	-0.771077	2.92987e-05		-0.778566	1.39e-05		-0.265944	0.292149		-0.258455	0.296913
LPST_RS05500	LPST_C1084	939	EamA/RhaT family transporter]	22.1348	16.1127	20.0649	11.0707	-0.458117	0.00635113		-0.141639	0.391381		-0.541448	0.00953293		-0.857926	4.08e-06
LPST_RS05505	LPST_C1085	822	Cof-type HAD-IIB family hydrolase]	50.9268	134.394	113.439	96.6928	1.39997	7.75261e-66	up	1.15542	5.21e-44	up	-0.474984	8.01e-11		-0.230434	0.0027437
LPST_RS05510	LPST_C1086	609	hypothetical protein]	454.893	602.952	711.738	568.276	0.406518	7.76895e-27		0.64582	2.66e-75		-0.0854512	0.0311991		-0.324753	5.8e-21
LPST_RS15590	LPST_C1087	177	peptide pheromone precursor]	1.6539	0	3.00695	5.50604	0	0		0.862431	0.464281		4.02079	0.00737255		0.872714	0.344434
LPST_RS05515	LPST_C1088	1263	GHKL domain-containing protein]	203.272	103.82	147.912	87.2799	-0.969326	8.79083e-85		-0.458675	6.95e-25		-0.250365	0.000147296		-0.761016	1.76e-41
LPST_RS05520	LPST_C1089	768	DNA-binding response regulator]	382.315	191.218	239.642	137.895	-0.999547	9.0532e-102		-0.673881	2.32e-55		-0.471648	7.61e-14		-0.797314	3.23e-44
LPST_RS05525	LPST_C1090	339	membrane protein]	247.26	127.87	167.676	243.722	-0.951347	1.00162e-27		-0.560353	2.3e-12		0.930554	7.47e-25		0.53956	8.29e-11
LPST_RS05530	LPST_C1091	372	hypothetical protein]	406.846	237.573	502.757	358.914	-0.776109	4.81045e-35		0.30538	2.8e-09		0.595265	9.35e-19		-0.486224	2.86e-19
LPST_RS05535	LPST_C1092	666	CPBP family intramembrane metalloprotease]	364.24	174.888	396.216	242.911	-1.05846	1.70936e-92	down	0.121397	0.00479131		0.473993	2.9e-15		-0.705861	4.15e-51
LPST_RS05540	LPST_C1093	480	MarR family transcriptional regulator]	2126.02	2831.83	3742.24	4621.53	0.413579	5.98136e-99		0.815745	0		0.706634	0		0.304468	4.2e-91
LPST_RS05545	LPST_C1094	513	hypothetical protein]	123.639	125.227	93.1662	124.328	0.0184114	0.858756		-0.408259	6.46e-06		-0.0104014	0.924775		0.416269	9.28e-06
LPST_RS05550	LPST_C1095	288	hypothetical protein]	278.848	262.67	317.49	407.95	-0.0862284	0.309991		0.187231	0.0118604		0.635141	1.51e-18		0.361682	1.06e-07
LPST_RS05555	LPST_C1096	2271	excinuclease ABC subunit UvrA]	100.974	113.416	85.4474	76.9585	0.167629	0.000174703		-0.240881	1.69e-07		-0.559467	1.53e-31		-0.150957	0.00422305
LPST_RS05570	LPST_C1097	426	hypothetical protein]	387.8	270.598	335.58	281.39	-0.519163	2.64427e-19		-0.208658	0.000128363		0.0564187	0.450846		-0.254087	3.26e-05
LPST_RS15595	LPST_C1098	120	hypothetical protein]	9.758	7.00454	10.6446	6.31665	-0.478295	0.541399		0.125465	0.859331		-0.14913	0.878963		-0.75289	0.340177
LPST_RS05575	LPST_C1099	1071	membrane protein]	259.94	184.097	249.269	195.338	-0.497713	2.03943e-29		-0.0604775	0.160821		0.0855108	0.111699		-0.351725	2.52e-15
LPST_RS05580	LPST_C1100	516	GtrA family protein]	273.451	240.854	400.204	284.984	-0.183125	0.00274115		0.549454	1.11e-27		0.242723	9.36e-05		-0.489856	1.97e-21
LPST_RS05585	LPST_C1101	360	DUF1516 domain-containing protein]	223.35	135.088	283.856	192.207	-0.72541	3.15525e-17		0.345855	8.85e-07		0.508764	5.2e-08		-0.562501	4.82e-14
LPST_RS05590	LPST_C1102	1857	bifunctional homocysteine S-methyltransferase/methylenetetrahydrofolate reductase]	81.3429	59.2953	33.9916	54.0552	-0.4561	2.81573e-14		-1.25884	1.67e-80	down	-0.133483	0.0718404		0.669254	1.94e-18
LPST_RS05595	LPST_C1103	2307	5-methyltetrahydropteroyltriglutamate--homocysteine S-methyltransferase]	79.4344	58.4514	37.466	50.6928	-0.442527	3.36557e-16		-1.08418	5.01e-77	down	-0.205457	0.00162997		0.436197	2.07e-10
LPST_RS05600	LPST_C1105	1638	sulfotransferase family protein]	3.27649	3.59207	2.14452	2.77655	0.132662	0.692883		-0.611501	0.0694406		-0.371523	0.28555		0.37264	0.341474
LPST_RS05605	LPST_C1106	1176	sulfate adenylyltransferase]	4.64667	2.9611	3.25855	3.68318	-0.650062	0.0600259		-0.511965	0.122001		0.314817	0.443795		0.17672	0.664269
LPST_RS05610	LPST_C1107	624	adenylyl-sulfate kinase]	9.06993	5.77297	9.38226	8.32965	-0.651778	0.0547608		0.0488437	0.880962		0.528942	0.1551		-0.17168	0.624451
LPST_RS05615	LPST_C1108	957	bifunctional oligoribonuclease/PAP phosphatase NrnA]	3.77268	3.63872	7.11865	4.41289	-0.0521601	0.905111		0.916012	0.00279944		0.278291	0.503477		-0.689881	0.0286345
LPST_RS05620	LPST_C1109	1740	aryl-sulfate sulfotransferase]	11.5526	8.55727	7.76934	9.08602	-0.432992	0.0111549		-0.572351	0.00061373		0.0864981	0.686563		0.225857	0.261207
LPST_RS05625	LPST_C1111	1776	sodium:sulfate symporter]	2.03292	2.16356	2.57724	3.23149	0.0898589	0.833578		0.342276	0.344279		0.57879	0.10098		0.326373	0.345368
LPST_RS05630	LPST_C1112	1392	MATE family efflux transporter]	13.6696	15.8724	16.6704	17.8142	0.215544	0.186274		0.286319	0.0609966		0.166512	0.310307		0.0957366	0.563208
LPST_RS05635	LPST_C1113	246	hypothetical protein]	272.113	158.639	268.711	176.954	-0.778457	2.73362e-16		-0.0181504	0.849898		0.157626	0.19522		-0.602681	1.4e-10
LPST_RS05650	LPST_C1114	447	GNAT family N-acetyltransferase]	18.9921	8.8648	11.4304	14.535	-1.09924	0.000142706	down	-0.732516	0.00611843		0.713366	0.031927		0.346645	0.281834
LPST_RS05655	LPST_C1115	1689	arginine--tRNA ligase]	203.653	137.283	131.907	104.118	-0.568963	1.38151e-45		-0.626586	5.81e-57		-0.398927	7.43e-16		-0.341304	2.57e-12
LPST_RS05660	LPST_C1116	477	hypothetical protein]	9.81937	7.55206	22.762	13.3938	-0.37876	0.306205		1.21293	1.35e-06	up	0.826622	0.0147804		-0.765065	0.00193126
LPST_RS05665	LPST_C1117	1995	ABC transporter ATP-binding protein]	3.08147	2.52795	4.21516	3.20243	-0.28565	0.37185		0.451966	0.085416		0.341195	0.305656		-0.396421	0.154409
LPST_RS05670	LPST_C1118	657	hypothetical protein]	66.2415	82.6106	111.955	172.894	0.318591	0.00154932		0.757107	6.92e-18		1.06549	6.34e-42	up	0.626974	1.42e-18
LPST_RS05675	LPST_C1119	2556	PRD domain-containing protein]	1.1453	0.751661	1.04114	0.974399	-0.607578	0.205597		-0.137569	0.767884		0.374432	0.497577		-0.0955771	0.85923
LPST_RS05680	LPST_C1120	471	DUF3284 domain-containing protein]	2.27894	1.27471	2.712	2.29905	-0.838191	0.316201		0.250996	0.722339		0.85087	0.338155		-0.238317	0.75846
LPST_RS05685	LPST_C1121	339	PTS lactose/cellobiose transporter subunit IIA]	0	0.708424	0.628	2.23598	0	0					1.65822	0.161967		1.83207	0.121224
LPST_RS05690	LPST_C1122	300	PTS sugar transporter subunit IIB]	0	0.400259	1.06446	3.60951	0	0					3.1728	0.0100262		1.76168	0.0679021
LPST_RS05695	LPST_C1123	1356	PTS sugar transporter subunit IIC]	3.88593	8.94385	7.3005	5.90938	1.20264	7.98196e-07	up	0.909736	0.000304611		-0.597888	0.0112768		-0.304988	0.23435
LPST_RS05700	LPST_C1124	1473	6-phospho-beta-glucosidase]	9.93686	17.0375	15.6092	15.1438	0.777853	7.68652e-07		0.651534	3.42e-05		-0.169989	0.296814		-0.0436699	0.808445
LPST_RS05705	LPST_C1125	1149	MFS transporter]	4.67093	4.70279	4.72476	6.31429	0.00980561	0.978766		0.0165306	0.960329		0.425106	0.170634		0.418381	0.165371
LPST_RS05710	LPST_C1126	612	L,D-transpeptidase]	4.78333	4.31652	5.39187	5.66198	-0.148147	0.758705		0.172771	0.691332		0.391438	0.397923		0.0705208	0.881753
LPST_RS05715	LPST_C1127	243	D-alanine--poly(phosphoribitol) ligase subunit 2]	1212.32	726.891	840.179	624.312	-0.737961	1.85578e-61		-0.529003	1.92e-36		-0.21947	0.00010181		-0.428429	8.18e-17
LPST_RS05720	LPST_C1128	1452	PLP-dependent aminotransferase family protein]	46.5723	50.3632	34.8222	47.2071	0.112899	0.199515		-0.419463	1.72e-06		-0.0933669	0.323588		0.438995	1.27e-06
LPST_RS05725	LPST_C1129	609	Amino acid efflux protein]	3.36483	1.97172	2.9714	3.55617	-0.771077	0.190635		-0.17939	0.746792		0.85087	0.163093		0.259182	0.657395
LPST_RS05730	LPST_C1130	1122	aminotransferase]	46.2679	23.9727	32.541	23.0661	-0.948615	1.41079e-17		-0.507753	5.64e-07		-0.0556183	0.733233		-0.496481	8.81e-05
LPST_RS05735	LPST_C1131	462	arginine repressor]	81.3166	103.444	80.1801	80.1593	0.347222	0.0012676		-0.0203062	0.874592		-0.367902	0.00107584		-0.000373887	0.997284
LPST_RS15600	LPST_C1132	123	hypothetical protein]	11.9	2.92873	10.385	14.0859	-2.02262	0.015368		-0.196463	0.767327		2.26591	0.00629103		0.439755	0.50291
LPST_RS05740	LPST_C1133	2130	PBP1A family penicillin-binding protein]	226.725	131.409	211.043	146.363	-0.786876	1.45528e-111		-0.103404	0.00101825		0.155489	0.000223347		-0.527983	8.41e-52
LPST_RS05745	LPST_C1134	345	YlbF family regulator]	1079.32	852.378	1235.08	1056.18	-0.340556	6.96988e-20		0.194485	5.86e-09		0.309284	1.76e-15		-0.225758	7.13e-11
LPST_RS05750	LPST_C1135	1221	phosphoesterase]	91.2664	63.5301	72.1845	61.0159	-0.522644	1.39351e-13		-0.338395	4.86e-07		-0.0582558	0.533054		-0.242505	0.00218911
LPST_RS05755	LPST_C1136	2478	hypothetical protein]	123.649	101.422	108.336	106.537	-0.28588	2.90306e-12		-0.190731	1.44e-06		0.0709956	0.139442		-0.0241531	0.632176
LPST_RS05760	LPST_C1137	981	HD domain-containing protein]	293.337	256.435	282.988	298.364	-0.193963	4.0733e-06		-0.051817	0.224939		0.218481	4.56e-07		0.0763347	0.0830809
LPST_RS05765	LPST_C1138	1239	hypothetical protein]	2.7565	5.1365	3.43651	7.95317	0.89795	0.00607913		0.31811	0.398036		0.630744	0.0169695		1.21058	1.01e-05	up
LPST_RS05770	LPST_C1139	972	peptidase S41]	10.9426	18.6541	24.4213	22.9494	0.769533	3.55468e-05		1.15818	3.53e-12	up	0.298966	0.0781049		-0.0896823	0.597788
LPST_RS05775	LPST_C1140	948	LysR family transcriptional regulator]	32.7325	39.8993	54.5704	46.0327	0.285637	0.0189798		0.737394	2.02e-12		0.206298	0.0842638		-0.245459	0.0199069
LPST_RS15605		330	hypothetical protein]	10.9408	18.1936	30.9661	15.0943	0.733715	0.0266886		1.50097	3.03e-08	up	-0.269424	0.436005		-1.03668	7.96e-05	down
LPST_RS05780		615	NAD(P)H-dependent oxidoreductase]	11.424	14.8389	15.2313	21.6571	0.377315	0.145653		0.414972	0.093675		0.545457	0.0147518		0.5078	0.0195205
LPST_RS05785		2439	flavocytochrome c]	14.4029	18.2652	16.6717	26.1501	0.342735	0.00216214		0.211041	0.0641167		0.517718	1.12e-07		0.649412	1.52e-11
LPST_RS05790	LPST_C1141	561	hypothetical protein]	140.369	177.013	177.22	186.845	0.334631	5.24657e-06		0.336319	2.4e-06		0.0779895	0.322204		0.0763016	0.3241
LPST_RS05795	LPST_C1142	441	nucleoside 2-deoxyribosyltransferase]	44.9178	20.6937	49.2403	42.7249	-1.1181	2.12909e-09	down	0.132554	0.4121		1.04589	1.05e-07	up	-0.204765	0.228602
LPST_RS05800		1377	sensor histidine kinase]	22.6057	25.1143	23.5774	26.7371	0.151825	0.242393		0.0607178	0.652319		0.0903357	0.507321		0.181443	0.157269
LPST_RS05805		693	DNA-binding response regulator]	27.3168	24.9512	30.5668	25.1572	-0.130676	0.469007		0.162177	0.318402		0.0118617	0.954878		-0.280991	0.0990689
LPST_RS05810		666	PAP2 family protein]	7.61886	7.39218	7.35213	7.47917	-0.0435755	0.905612		-0.0514128	0.883486		0.0168798	0.965837		0.0247171	0.951321
LPST_RS05815	LPST_C1146	945	glycosyltransferase]	13.6302	12.1984	13.8549	11.5734	-0.160119	0.466528		0.0235853	0.913815		-0.0758812	0.765267		-0.259586	0.241386
LPST_RS05820	LPST_C1147	636	cytochrome o ubiquinol oxidase]	22.4004	22.845	24.6031	19.7502	0.0283509	0.896625		0.135313	0.481335		-0.210012	0.333009		-0.316974	0.112629
LPST_RS05825	LPST_C1148	996	glycosyltransferase]	31.5469	40.267	36.5507	36.4213	0.3521	0.0028736		0.212401	0.0791448		-0.144817	0.256939		-0.00511814	0.971282
LPST_RS05830	LPST_C1149	2037	membrane protein]	36.838	40.7333	38.6174	38.4342	0.145014	0.0753527		0.0680557	0.4181		-0.0838203	0.346547		-0.00686162	0.945834
LPST_RS05835	LPST_C1150	414	NUDIX hydrolase]	17.2061	13.342	6.17078	11.247	-0.36695	0.214219		-1.4794	5.36e-06	down	-0.246427	0.49662		0.866019	0.0275347
LPST_RS05840	LPST_C1151	2550	membrane protein]	137.492	44.8761	18.7428	63.1028	-1.61533	2.12381e-254	down	-2.87494	0	down	0.491756	3.64e-16		1.75136	1.15e-131	up
LPST_RS05845	LPST_C1152	1068	bifunctional diaminohydroxyphosphoribosylaminopyrimidine deaminase/5-amino-6-(5-phosphoribosylamino)uracil reductase RibD]	5.29929	5.62162	6.27912	10.0377	0.0851874	0.800912		0.244764	0.409011		0.83637	0.00117714		0.676794	0.00607378
LPST_RS05850	LPST_C1153	603	riboflavin synthase]	4.53108	12.7446	5.64888	10.7747	1.49196	3.74443e-06	up	0.31811	0.453141		-0.24224	0.425985		0.931608	0.00482909
LPST_RS05855	LPST_C1154	1215	bifunctional 3,4-dihydroxy-2-butanone-4-phosphate synthase/GTP cyclohydrolase II]	13.3319	17.8881	19.2742	18.5378	0.424119	0.00955501		0.531785	0.000539178		0.0514636	0.776717		-0.0562029	0.747029
LPST_RS05860	LPST_C1155	480	6,7-dimethyl-8-ribityllumazine synthase]	18.093	24.5159	24.6156	25.041	0.438289	0.0531276		0.444147	0.0428042		0.0305758	0.904848		0.0247171	0.922734
LPST_RS05865	LPST_C1156	561	nucleotidyltransferase]	32.1788	31.4642	42.5025	33.7789	-0.0323969	0.86813		0.401438	0.00777833		0.102409	0.595662		-0.331427	0.036847
LPST_RS05870	LPST_C1157	564	hypothetical protein]	11.765	9.36777	6.22822	7.29583	-0.328719	0.285891		-0.917604	0.00314925		-0.360634	0.328383		0.22825	0.584032
LPST_RS05875	LPST_C1158	642	Crp/Fnr family transcriptional regulator]	3.64785	3.17963	5.30572	4.21672	-0.198187	0.714003		0.540502	0.205352		0.407263	0.440597		-0.331427	0.469091
LPST_RS05880	LPST_C1159	627	TetR/AcrR family transcriptional regulator]	36.8843	22.2153	57.0428	52.502	-0.73145	7.36133e-06		0.629039	4.69e-07		1.24082	3.11e-16	up	-0.119673	0.37259
LPST_RS05885	LPST_C1160	1317	NADH peroxidase]	6.37197	8.1146	5.5769	6.24882	0.348781	0.143573		-0.192275	0.466821		-0.376936	0.134066		0.16412	0.572663
LPST_RS05890	LPST_C1161	3288	WxL domain-containing protein]	7.80521	23.9936	11.4604	16.7302	1.62014	1.73272e-58	up	0.554152	4.16e-06		-0.520195	2.68e-09		0.545796	1.05e-07
LPST_RS05895	LPST_C1162	372	LPXTG cell wall anchor domain-containing protein]	8.13166	16.4623	7.72592	15.7189	1.01754	0.00269317		-0.0738439	0.872957		-0.066668	0.85169		1.02472	0.00373186
LPST_RS05900	LPST_C1163	1047	DUF916 and DUF3324 domain-containing protein]	9.31996	17.6619	12.7085	14.4794	0.922243	9.31822e-07		0.447393	0.0297163		-0.286634	0.127112		0.188216	0.366793
LPST_RS05905	LPST_C1164	681	WxL domain-containing protein]	9.17051	19.3958	13.9114	13.8338	1.08067	2.35261e-06	up	0.601198	0.0157375		-0.487546	0.029505		-0.00807284	0.977889
LPST_RS05910	LPST_C1165	705	WxL domain-containing protein]	9.55038	13.4555	13.8908	14.4381	0.494569	0.052291		0.540502	0.0264715		0.101678	0.702992		0.055744	0.837991
LPST_RS05915	LPST_C1166	897	foldase]	4271.87	2079.61	2732.83	1616.56	-1.03856	0	down	-0.644474	0		-0.363389	1.09e-100		-0.757471	0
LPST_RS05920	LPST_C1167	342	membrane protein]	203.434	203.641	201.065	154.513	0.00146305	0.98743		-0.016903	0.857655		-0.398302	1.59e-05		-0.379936	2.46e-05
LPST_RS05925	LPST_C1168	453	HIT family protein]	198.176	184.225	205.373	155.855	-0.105309	0.184605		0.0514644	0.508903		-0.241271	0.00399559		-0.398044	2.37e-07
LPST_RS05930	LPST_C1169	738	ABC transporter ATP-binding protein]	165.674	118.939	183.324	117.236	-0.478131	9.48089e-13		0.146043	0.0164551		-0.0208061	0.822885		-0.64498	5.61e-23
LPST_RS05935	LPST_C1170	1206	ABC transporter permease]	221.133	160.701	201.329	144.56	-0.460533	1.18095e-24		-0.135354	0.00151295		-0.15271	0.00488678		-0.477889	6.18e-24
LPST_RS05940	LPST_C1171	786	phosphotransferase]	542.401	390.329	568.389	503.679	-0.474668	8.97346e-41		0.0675203	0.0432436		0.367813	1.01e-22		-0.174375	2.5e-07
LPST_RS05945	LPST_C1172	645	tRNA (guanosine(46)-N7)-methyltransferase TrmB]	254.313	160.29	181.536	116.176	-0.665922	2.8323e-29		-0.486351	4.6e-18		-0.464371	7.91e-10		-0.643942	5.47e-20
LPST_RS05950	LPST_C1173	324	membrane protein]	399.355	477.346	615.679	714.216	0.257364	9.57967e-06		0.624505	2.21e-33		0.581324	2.1e-30		0.214183	6.69e-06
LPST_RS05955	LPST_C1174	642	tRNA-binding protein]	168.409	92.5833	163.151	136.79	-0.863145	3.1376e-30		-0.0457627	0.527095		0.563143	1.25e-11		-0.254239	0.000423646
LPST_RS05960	LPST_C1175	2994	DNA translocase FtsK]	308.319	186.453	178.69	171.723	-0.725608	2.05434e-184		-0.786965	2.85e-224		-0.118731	0.000144489		-0.0573736	0.0765551
LPST_RS05965	LPST_C1176	1311	UDP-N-acetylmuramate--L-alanine ligase]	563.523	324.329	347.025	299.581	-0.797015	9.19578e-174		-0.699432	1.42e-146		-0.11451	0.0015354		-0.212093	2.34e-10
LPST_RS15610	LPST_C1177	165	FeoB-associated Cys-rich membrane protein]	33.1181	82.9628	98.0594	127.317	1.32485	1.3403e-08	up	1.56604	4.45e-13	up	0.617893	0.000460584		0.376702	0.0265798
LPST_RS05970	LPST_C1178	1989	ferrous iron transport protein B]	69.0762	305.054	242.755	278.308	2.14281	0	up	1.81324	0	up	-0.132383	9.01e-06		0.197184	6.97e-11
LPST_RS05975	LPST_C1179	225	ferrous iron transport protein A]	58.548	158.503	124.424	114.542	1.43682	5.77898e-23	up	1.08757	6.71e-13	up	-0.468632	0.000376568		-0.119384	0.436613
LPST_RS05980	LPST_C1180	798	Fe-S cluster assembly ATPase SufC]	331.87	728.291	562.643	779.302	1.1339	1.2912e-245	up	0.761603	1.04e-103		0.0976673	0.00102612		0.469963	8.36e-58
LPST_RS05985	LPST_C1181	1302	Fe-S cluster assembly protein SufD]	249.046	609.704	429.218	646.053	1.29169	0	up	0.785296	9.49e-136		0.0835445	0.00106077		0.589943	5.42e-117
LPST_RS05990	LPST_C1182	1239	cysteine desulfurase]	212.487	444.646	312.379	453.68	1.06529	1.24641e-210	up	0.555927	7.92e-52		0.0290169	0.395801		0.538377	9.24e-67
LPST_RS05995	LPST_C1183	468	SUF system NifU family Fe-S cluster assembly protein]	174.31	332.267	248.829	331.104	0.930689	1.50979e-48		0.513503	1.96e-14		-0.00505861	0.945675		0.412128	3.35e-12
LPST_RS06000	LPST_C1184	1407	Fe-S cluster assembly protein SufB]	212.776	401.113	322.44	387.272	0.914675	7.35738e-168		0.599697	3.65e-69		-0.050659	0.119979		0.264318	5.29e-18
LPST_RS06005	LPST_C1185	339	metal-sulfur cluster assembly factor]	134.424	174.272	184.318	210.821	0.374548	0.000104202		0.455403	6.78e-07		0.274678	0.00248624		0.193823	0.0300321
LPST_RS06010	LPST_C1186	888	XRE family transcriptional regulator]	224.939	300.465	286.613	292.785	0.41766	8.41537e-21		0.349568	2.18e-15		-0.0373536	0.45452		0.0307384	0.541246
LPST_RS06015	LPST_C1187	717	BAX inhibitor (BI)-1/YccA family protein]	1404.36	904.686	1207.72	1311.51	-0.634425	6.45845e-159		-0.217624	5.91e-24		0.535736	8.43e-104		0.118934	2.55e-07
LPST_RS06020	LPST_C1188	2649	DNA polymerase I]	210.447	204.844	186.974	198.217	-0.0389327	0.217323		-0.170622	4.46e-09		-0.0474465	0.156401		0.0842432	0.00823159
LPST_RS06025	LPST_C1189	825	formamidopyrimidine-DNA glycosylase]	168.311	178.152	141.541	181.132	0.0819801	0.184613		-0.249907	2.8e-05		0.0239345	0.728263		0.355822	3.04e-09
LPST_RS06030	LPST_C1190	594	dephospho-CoA kinase]	121.893	144.942	103.041	131.255	0.249866	0.00155423		-0.242392	0.00381664		-0.143106	0.0894208		0.349152	3.38e-05
LPST_RS06035	LPST_C1191	516	transcriptional regulator NrdR]	125.757	151.726	131.201	137.036	0.27083	0.00110249		0.0611374	0.503699		-0.146919	0.0970393		0.0627733	0.51531
LPST_RS06040	LPST_C1192	1404	helicase DnaB]	164.371	174.044	152.012	177.314	0.0825008	0.079428		-0.112773	0.0149048		0.0268475	0.610277		0.222121	1.23e-06
LPST_RS06045	LPST_C1193	936	primosomal protein DnaI]	164.823	161.13	132.034	166.824	-0.0326887	0.609057		-0.320004	1.76e-08		0.0501045	0.443674		0.33742	8.4e-09
LPST_RS06050	LPST_C1194	1965	threonine--tRNA ligase]	1294.51	834.678	421.18	494.862	-0.633116	0		-1.6199	0	down	-0.754195	0		0.23259	1.07e-24
LPST_RS06055	LPST_C1195	522	translation initiation factor IF-3]	2088.62	1448.75	1367.08	911.299	-0.527739	7.40034e-124		-0.611458	2.92e-170		-0.668817	5.46e-124		-0.585099	5.87e-98
LPST_RS06060	LPST_C1196	195	50S ribosomal protein L35]	1367.62	848.55	876.679	638.606	-0.688597	1.52114e-49		-0.641549	2.62e-46		-0.410072	3.4e-12		-0.457121	6.21e-16
LPST_RS06065	LPST_C1197	357	50S ribosomal protein L20]	3709.41	2520.62	2580.94	2099.89	-0.557407	1.09666e-165		-0.52329	2.6e-156		-0.263469	2.97e-27		-0.297586	7.06e-37
LPST_RS06070	LPST_C1198	312	hypothetical protein]	4.69135	48.8778	19.4469	32.9715	3.38111	1.84885e-27	up	2.05146	1.19e-07	up	-0.567959	0.00639606		0.761683	0.00270644
LPST_RS06075	LPST_C1199	1263	replication-associated recombination protein A]	20.7058	29.1876	30.8466	37.4669	0.495318	7.0769e-05		0.575076	1.25e-06		0.360264	0.00143835		0.280507	0.0108701
LPST_RS06085	LPST_C1200	348	transcriptional regulator]	19.6282	28.9843	48.9407	39.518	0.562347	0.023153		1.31811	7.51e-11	up	0.447237	0.0412549		-0.308526	0.106232
LPST_RS06090	LPST_C1201	747	aspartate/glutamate racemase family protein]	32.2654	44.2053	49.7318	46.6773	0.454233	0.000557117		0.624181	3.37e-07		0.0784989	0.578825		-0.0914493	0.493796
LPST_RS06095	LPST_C1202	1314	glycosyl transferase]	11.8819	9.32111	10.0451	14.0919	-0.350191	0.0719805		-0.242267	0.200254		0.596297	0.00154357		0.488373	0.0072934
LPST_RS06100	LPST_C1203	483	hypothetical protein]	5.25275	4.97217	7.49309	7.39838	-0.0791994	0.880165		0.512488	0.213655		0.573336	0.210377		-0.0183516	0.96849
LPST_RS06105	LPST_C1204	531	YqeG family HAD IIIA-type phosphatase]	185.788	177.29	205.274	130.717	-0.0675452	0.380168		0.143898	0.0352138		-0.439659	2.74e-08		-0.651102	4.94e-19
LPST_RS06110	LPST_C1205	1137	ribosome biogenesis GTPase YqeH]	234.467	183.549	219.539	158.095	-0.353217	1.53725e-15		-0.0949046	0.0281116		-0.215375	3.15e-05		-0.473688	3.37e-24
LPST_RS06115	LPST_C1206	315	ribosome assembly RNA-binding protein YhbY]	173.166	131.514	154.093	139.568	-0.39694	8.19585e-05		-0.16835	0.0865659		0.0857532	0.492788		-0.142837	0.20244
LPST_RS06120	LPST_C1207	636	nicotinate-nucleotide adenylyltransferase]	241.495	192.578	197.829	171.452	-0.326554	2.50259e-08		-0.287741	4.02e-07		-0.167636	0.0152619		-0.206449	0.00168197
LPST_RS06125	LPST_C1208	618	HD domain-containing protein]	250.582	235.492	254.575	177.672	-0.0896002	0.133905		0.0228091	0.709639		-0.406462	1.05e-10		-0.518872	2.61e-18
LPST_RS06130	LPST_C1209	357	ribosome silencing factor]	239.713	233.429	229.589	167.13	-0.0383289	0.655684		-0.0622534	0.441287		-0.482014	1.23e-08		-0.458089	3.01e-08
LPST_RS06135	LPST_C1210	735	class I SAM-dependent methyltransferase]	129.974	90.9977	93.8463	87.365	-0.514319	1.63316e-11		-0.46985	1.98e-10		-0.0587754	0.562519		-0.103245	0.274955
LPST_RS06140	LPST_C1211	1152	nucleotidyltransferase]	123.415	103.921	107.278	97.0057	-0.248023	4.44164e-05		-0.202168	0.000601183		-0.0993526	0.168503		-0.145208	0.0311436
LPST_RS06145	LPST_C1212	555	DNA-binding protein]	567.722	428.602	436.716	443.678	-0.405546	4.18607e-23		-0.378488	1.48e-21		0.0498732	0.33011		0.0228151	0.664083
LPST_RS15615	LPST_C1213	180	50S ribosomal protein L32]	3709.67	2945.91	3825.55	3528.3	-0.332577	3.36495e-33		0.0443787	0.101312		0.260261	3.87e-19		-0.116695	1.74e-05
LPST_RS06150	LPST_C1214	585	lipoprotein]	53.7107	56.0363	98.4398	90.5155	0.0611525	0.661805		0.874033	6.42e-18		0.691803	2.87e-10		-0.121077	0.240335
LPST_RS06155	LPST_C1215	963	cytochrome c]	47.0167	50.3753	63.0054	60.1586	0.0995427	0.365858		0.422302	5.29e-06		0.256053	0.0118894		-0.0667059	0.522385
LPST_RS06160	LPST_C1216	1437	phosphogluconate dehydrogenase (NADP(+)-dependent, decarboxylating)]	1216.66	952.768	1532.91	795.148	-0.35273	1.21559e-94		0.333348	3.83e-113		-0.260901	3.84e-40		-0.946979	0
LPST_RS06170	LPST_C1218	687	DNA-binding response regulator]	1085.31	640.415	1054.39	869.751	-0.76103	5.37234e-162		-0.0417013	0.109429		0.441596	6.53e-47		-0.277733	9.07e-26
LPST_RS06175	LPST_C1219	1644	sensor histidine kinase]	201.926	127.747	167.568	182.386	-0.660541	4.25341e-57		-0.269081	1.76e-12		0.513705	1.86e-31		0.122245	0.00376838
LPST_RS06180	LPST_C1220	969	prenyltransferase]	75.3249	207.813	129.625	172.541	1.46408	3.8536e-127	up	0.783142	2.31e-31		-0.26834	3.47e-07		0.412603	4.2e-13
LPST_RS06185	LPST_C1221	3186	SMC family ATPase]	34.4256	44.624	22.953	36.605	0.374339	9.73261e-10		-0.584795	5.82e-17		-0.285781	6.17e-06		0.673353	1.86e-21
LPST_RS06190	LPST_C1222	1182	exonuclease SbcCD subunit D]	20.8864	31.3909	25.1256	29.7739	0.587782	2.79447e-06		0.266593	0.0470624		-0.0762973	0.57802		0.244892	0.0593297
LPST_RS06195	LPST_C1223	579	membrane protein]	5.05596	3.5256	5.33149	2.99234	-0.520116	0.27768		0.0765553	0.865896		-0.236593	0.698789		-0.833264	0.0889454
LPST_RS06200	LPST_C1224	924	membrane protein insertase YidC]	470.792	300.974	405.624	358.49	-0.645449	1.77377e-71		-0.214946	8.22e-11		0.252295	5.53e-10		-0.178208	1.5e-06
LPST_RS06205	LPST_C1225	273	acylphosphatase]	145.476	116.119	145.047	158.263	-0.325179	0.00612566		-0.00426123	0.971986		0.446721	0.000172851		0.125803	0.297446
LPST_RS06210	LPST_C1226	768	RNA methyltransferase]	139.636	122.11	134.721	116.04	-0.193485	0.0061093		-0.0516982	0.474409		-0.0735603	0.382538		-0.215347	0.0031402
LPST_RS06215	LPST_C1227	510	hydrolase]	756.723	594.032	780.395	814.052	-0.349225	1.68891e-21		0.0444397	0.220226		0.45458	1.1e-34		0.060915	0.0998986
LPST_RS06220	LPST_C1228	360	transcriptional regulator]	721.008	582.377	655.53	690.62	-0.30806	5.3488e-12		-0.137353	0.00150167		0.245939	1.85e-07		0.075231	0.118035
LPST_RS06225	LPST_C1229	1047	phenylalanine--tRNA ligase subunit alpha]	181.366	139.231	111.224	94.2197	-0.381431	5.26715e-13		-0.705434	3.41e-39		-0.563376	1.46e-18		-0.239373	0.000451581
LPST_RS06230	LPST_C1230	2418	phenylalanine--tRNA ligase subunit beta]	293.83	259.126	190.441	186.342	-0.181327	6.63326e-12		-0.625638	5.66e-116		-0.475697	3.51e-56		-0.0313863	0.395935
LPST_RS06235	LPST_C1231	1206	endolytic transglycosylase MltG]	713.806	359.138	550.236	328.358	-0.990994	7.86201e-292		-0.375483	6.69e-56		-0.129269	0.000283357		-0.74478	3.54e-139
LPST_RS06240	LPST_C1232	630	uridine kinase]	970.224	474.593	625.666	408.391	-1.03163	1.13358e-221	down	-0.632925	5.43e-102		-0.216741	4.2e-07		-0.615443	1.1e-59
LPST_RS06245	LPST_C1233	483	transcription elongation factor GreA]	1114.59	595.417	741.376	586.49	-0.904546	3.12619e-157		-0.588241	4.28e-79		-0.0217933	0.660167		-0.338098	8.28e-19
LPST_RS15620	LPST_C1234	216	hypothetical protein]	81.3166	57.2593	26.1187	66.1744	-0.50604	0.00596991		-1.63847	5.84e-15	down	0.208763	0.340022		1.34119	5.75e-09	up
LPST_RS06250	LPST_C1235	723	hypothetical protein]	241.183	141.17	91.4287	232.596	-0.772693	7.03955e-40		-1.39941	6.24e-109	down	0.720393	2.91e-32		1.34711	5.61e-94	up
LPST_RS06255	LPST_C1236	456	LytTR family transcriptional regulator]	164.345	154.047	84.9701	180.238	-0.0933575	0.288879		-0.951703	2.79e-26		0.226533	0.00745933		1.08488	2.25e-33	up
LPST_RS06260		303	hypothetical protein]	42.188	160.896	197.786	249.45	1.93123	2.18119e-46	up	2.22903	1.09e-71	up	0.632617	2.91e-12		0.334809	9.15e-05
LPST_RS06265	LPST_C1238	2646	membrane protein]	215.517	153.16	191.973	131.449	-0.492756	7.60014e-58		-0.166897	6.38e-09		-0.220546	1.68e-09		-0.546405	4.74e-62
LPST_RS06270	LPST_C1239	2037	penicillin-binding protein 2]	816.807	411.636	642.857	467.004	-0.988625	0		-0.345499	1.31e-91		0.182065	1.04e-14		-0.461062	2.18e-116
LPST_RS15625		150	50S ribosomal protein L33]	3909.05	2534.44	5193.15	4286.66	-0.625151	1.11255e-90		0.409789	1.92e-59		0.758186	2.88e-131		-0.276755	1.85e-27
LPST_RS06275	LPST_C1240	567	5-formyltetrahydrofolate cyclo-ligase]	118.92	83.4403	85.6074	51.9464	-0.511178	2.15714e-08		-0.474187	8.08e-08		-0.683719	3.99e-09		-0.72071	1.18e-10
LPST_RS06280	LPST_C1241	684	rhomboid family intramembrane serine protease]	139.522	94.6227	104.579	77.4146	-0.560237	3.14744e-13		-0.415908	1.47e-08		-0.289581	0.00247226		-0.43391	9.66e-07
LPST_RS06285	LPST_C1242	222	DUF910 domain-containing protein]	196.918	143.877	251.251	182.915	-0.45276	6.73666e-05		0.351533	0.000261516		0.346334	0.0047214		-0.457959	5.83e-06
LPST_RS06290	LPST_C1243	963	glucokinase]	803.439	486.67	690.96	543.226	-0.723243	6.76196e-154		-0.217587	1.1e-18		0.158608	7.71e-07		-0.347048	1.23e-35
LPST_RS06295	LPST_C1244	636	dipeptidase]	37.7432	21.901	28.7873	19.4097	-0.785221	1.10545e-06		-0.390785	0.00927181		-0.174221	0.4355		-0.568658	0.00196162
LPST_RS06300	LPST_C1245	414	rhodanese-like domain-containing protein]	248.9	218.112	284.113	214.74	-0.190493	0.00825457		0.190901	0.00336367		-0.0224806	0.803937		-0.403875	3.19e-09
LPST_RS15630	LPST_C1246	177	DUF3042 domain-containing protein]	1543.09	1190.6	1833.04	1709.32	-0.374128	1.47121e-17		0.248416	1.16e-10		0.521731	1.33e-32		-0.100814	0.0136208
LPST_RS06310	LPST_C1247	735	glycerophosphodiester phosphodiesterase]	29.2076	34.6347	32.2959	31.3807	0.245873	0.102169		0.145005	0.3451		-0.142341	0.384047		-0.0414732	0.815913
LPST_RS06315	LPST_C1248	936	tRNA (adenosine(37)-N6)-dimethylallyltransferase MiaA]	42.2221	57.0883	48.7878	40.607	0.435196	2.05548e-05		0.208521	0.051897		-0.491464	4.17e-06		-0.26479	0.018673
LPST_RS06320	LPST_C1249	381	MerR family transcriptional regulator]	249.969	243.307	433.886	214.581	-0.0389681	0.631845		0.79557	5.74e-42		-0.181254	0.0234052		-1.01579	2.37e-59	down
LPST_RS06325	LPST_C1250	1347	type I glutamate--ammonia ligase]	421.905	396.604	674	301.945	-0.089217	0.00291717		0.675831	2.3e-169		-0.393414	3.61e-34		-1.15846	0	down
LPST_RS06330	LPST_C1251	888	hypothetical protein]	510.756	414.052	599.598	318.515	-0.302824	1.96925e-19		0.23136	9.47e-15		-0.37845	2.78e-22		-0.912633	4.9e-158
LPST_RS06335	LPST_C1252	957	hypothetical protein]	594.351	470.399	648.909	373.511	-0.33743	3.20974e-29		0.126702	4.18e-06		-0.332733	1.79e-21		-0.796865	2.32e-146
LPST_RS06340	LPST_C1253	540	2-deoxyuridine 5-triphosphate nucleotidohydrolase]	854.909	719.8	825.942	459.812	-0.248176	6.36752e-14		-0.04973	0.135504		-0.646551	1.39e-60		-0.844997	1.82e-116
LPST_RS06345	LPST_C1254	339	hypothetical protein]	205.522	209.339	381.824	317.829	0.0265463	0.782597		0.893612	3.96e-40		0.602408	1.14e-15		-0.264658	4e-05
LPST_RS06350	LPST_C1255	201	hypothetical protein]	10.6804	10.7532	10.0621	15.6233	0.00980561	0.986636		-0.0860392	0.874682		0.538926	0.271239		0.634771	0.184385
LPST_RS15635		156	hypothetical protein]	3483.48	2828.76	3602.79	3104.88	-0.300362	1.06476e-22		0.0485846	0.105657		0.134368	6.19e-05		-0.214578	8.61e-13
LPST_RS06360	LPST_C1257	630	TetR/AcrR family transcriptional regulator]	51.2682	37.1669	53.392	46.408	-0.464045	0.000496853		0.0585583	0.658049		0.320355	0.0284107		-0.202248	0.131327
LPST_RS06365	LPST_C1258	309	50S ribosomal protein L21]	4925.1	3992.49	3671.53	2938.42	-0.302866	3.10819e-62		-0.423774	3.02e-122		-0.442245	5.72e-96		-0.321337	4.75e-52
LPST_RS06370	LPST_C1259	336	ribosomal-processing cysteine protease Prp]	4722.75	4014.39	3661.3	2883.42	-0.234449	2.66514e-40		-0.367273	6.8e-98		-0.477398	1.69e-120		-0.344574	4.26e-64
LPST_RS06375	LPST_C1260	279	50S ribosomal protein L27]	7990.37	6161.41	7047.18	6057	-0.375001	7.58425e-135		-0.181215	1.43e-36		-0.0246578	0.191606		-0.218444	1.98e-43
LPST_RS06380	LPST_C1261	1062	aminopeptidase P family protein]	722.753	569.748	541.251	490.343	-0.34318	3.39854e-40		-0.417206	1.58e-60		-0.216531	3.38e-13		-0.142505	1.64e-06
LPST_RS06385	LPST_C1262	558	elongation factor P]	1631.58	1177.11	1256.37	1082.47	-0.471024	1.9624e-84		-0.37701	1.76e-59		-0.120923	2.46e-05		-0.214937	9.85e-16
LPST_RS06390	LPST_C1263	459	Asp23/Gls24 family envelope stress response protein]	2083.41	1484.1	1597.62	1422.81	-0.489358	5.96546e-95		-0.383022	3.08e-64		-0.0608448	0.0360963		-0.16718	1.62e-10
LPST_RS06395	LPST_C1264	420	transcription antitermination factor NusB]	1773.4	1393.47	1358.45	1199.13	-0.347832	5.21319e-40		-0.384552	1.08e-50		-0.216695	8.1e-13		-0.179975	1.49e-09
LPST_RS06400	LPST_C1265	861	bifunctional methylenetetrahydrofolate dehydrogenase/methenyltetrahydrofolate cyclohydrolase]	300.22	256.054	253.196	210.786	-0.22957	2.53183e-07		-0.245767	1.39e-08		-0.280674	2.37e-08		-0.264476	7.06e-08
LPST_RS06405	LPST_C1266	1344	exodeoxyribonuclease 7 large subunit]	223.766	188.783	179.628	167.665	-0.245262	2.6284e-09		-0.316981	3.83e-15		-0.171146	0.000259226		-0.0994266	0.0381688
LPST_RS06410	LPST_C1267	231	exodeoxyribonuclease 7 small subunit]	100.115	77.4528	75.5721	60.4711	-0.370262	0.0191079		-0.405726	0.00812578		-0.357071	0.0607792		-0.321608	0.088
LPST_RS06415	LPST_C1268	891	polyprenyl synthetase family protein]	173.695	145.953	132.968	118.373	-0.251047	1.56605e-05		-0.385474	1.45e-11		-0.30217	5.11e-06		-0.167743	0.0142941
LPST_RS06420	LPST_C1269	819	TlyA family rRNA (cytidine-2'-O)-methyltransferase]	198.139	147.348	153.365	122.168	-0.42728	1.17419e-13		-0.369536	3.05e-11		-0.270361	8.72e-05		-0.328105	5.63e-07
LPST_RS06425	LPST_C1270	459	arginine repressor]	548.276	595.942	649.576	639.568	0.120268	0.00582265		0.244595	1.22e-09		0.101927	0.0213138		-0.0223998	0.639833
LPST_RS06430	LPST_C1271	1695	DNA repair protein RecN]	131.143	131.058	107.451	88.9921	-0.000930246	0.986436		-0.287463	9.17e-10		-0.55846	2.85e-27		-0.271927	4.58e-07
LPST_RS06435	LPST_C1272	1197	CBS domain-containing protein]	587.355	604.703	456.464	380.582	0.0419932	0.124774		-0.363731	2.59e-43		-0.668018	1.81e-118		-0.262293	8.4e-18
LPST_RS06440	LPST_C1273	630	ABC transporter permease]	499.362	593.718	376.785	351.67	0.249693	1.23539e-11		-0.406343	2.12e-24		-0.755556	2.32e-76		-0.0995205	0.0396834
LPST_RS06445	LPST_C1274	936	osmoprotectant ABC transporter substrate-binding protein]	627.598	686.855	447.051	425.853	0.130166	2.91483e-06		-0.489402	4.02e-62		-0.68965	2.24e-111		-0.0700815	0.0545759
LPST_RS06450	LPST_C1275	654	ABC transporter permease]	589.359	700.821	437.828	404.001	0.249899	5.34264e-14		-0.428782	1.41e-32		-0.794688	9.56e-102		-0.116008	0.00751779
LPST_RS06455	LPST_C1276	336	hypothetical protein]	177.445	155.458	166.956	275.225	-0.190845	0.047551		-0.0879045	0.361273		0.82409	9.74e-23		0.72115	2.57e-19
LPST_RS06460	LPST_C1277	621	guanylate kinase]	345.065	335.87	482.35	385.015	-0.0389681	0.460307		0.483209	1.38e-31		0.197012	4.41e-05		-0.325165	7.24e-15
LPST_RS06465	LPST_C1278	213	DNA-directed RNA polymerase subunit omega]	896.087	784.17	1010.99	1054.89	-0.192472	0.000223491		0.174055	0.000248821		0.427859	2.24e-17		0.0613321	0.234229
LPST_RS06470	LPST_C1279	1227	bifunctional phosphopantothenoylcysteine decarboxylase/phosphopantothenate--cysteine ligase CoaBC]	93.4446	81.4219	99.2455	75.8969	-0.198693	0.00352055		0.0868912	0.187072		-0.101377	0.203182		-0.386961	7.25e-09
LPST_RS06475	LPST_C1280	2418	primosomal protein N']	98.7906	90.1328	100.503	90.1035	-0.132322	0.00460839		0.0247922	0.61109		-0.000469431	0.992963		-0.157583	0.000735711
LPST_RS06480	LPST_C1281	954	methionyl-tRNA formyltransferase]	126.834	130.273	136.572	119.977	0.0386029	0.587847		0.106728	0.0897349		-0.118786	0.0888917		-0.186911	0.00389796
LPST_RS06485	LPST_C1282	1344	16S rRNA (cytosine(967)-C(5))-methyltransferase RsmB]	135.842	138.483	152.699	136.726	0.0277709	0.632358		0.16876	0.000536073		-0.0184118	0.769488		-0.159401	0.00180176
LPST_RS06490	LPST_C1283	747	Stp1/IreP family PP2C-type Ser/Thr phosphatase]	171.908	175.214	245.239	202.22	0.0274809	0.693685		0.512553	6.48e-22		0.206807	0.000759084		-0.278265	2.26e-07
LPST_RS06495	LPST_C1284	2025	Stk1 family PASTA domain-containing Ser/Thr kinase]	259.298	255.336	297.523	269.992	-0.0222138	0.514253		0.198393	1.31e-12		0.0805192	0.0122217		-0.140087	1.38e-06
LPST_RS06500	LPST_C1285	897	ribosome small subunit-dependent GTPase A]	284.581	206.823	230.099	163.334	-0.460443	1.21033e-23		-0.306585	2.58e-12		-0.340575	6.81e-10		-0.494434	9.09e-22
LPST_RS06505	LPST_C1286	654	ribulose-phosphate 3-epimerase]	259.766	204.72	200.685	188.754	-0.34356	6.93589e-10		-0.372278	7.35e-12		-0.11714	0.0812082		-0.0884219	0.189129
LPST_RS06510	LPST_C1287	660	thiamine diphosphokinase]	412.054	336.4	326.112	345.365	-0.292656	1.81729e-11		-0.337465	2.18e-15		0.0379448	0.486097		0.0827543	0.0990364
LPST_RS06515	LPST_C1289	186	50S ribosomal protein L28]	5313.39	3641.07	5374.95	5288.52	-0.54527	3.63539e-119		0.01662	0.480107		0.538502	1.54e-109		-0.0233876	0.346461
LPST_RS06520	LPST_C1290	363	Asp23/Gls24 family envelope stress response protein]	365.32	311.276	421.092	292.937	-0.230967	0.00024649		0.204975	0.000302801		-0.0876019	0.245016		-0.523544	4.26e-18
LPST_RS06525	LPST_C1291	1707	DAK2 domain-containing protein]	912.747	689.304	876.262	705.98	-0.405075	5.10618e-109		-0.0588528	0.000697883		0.0344873	0.120853		-0.311734	1.59e-64
LPST_RS06530	LPST_C1292	2040	ATP-dependent DNA helicase RecG]	157.754	130.496	127.266	165.613	-0.27367	6.8104e-12		-0.309837	1.73e-15		0.343807	2.26e-17		0.379973	6.87e-22
LPST_RS06535	LPST_C1293	1047	phosphate acyltransferase]	255.646	188.89	198.15	202.195	-0.436602	1.54135e-22		-0.367556	1.39e-17		0.0981979	0.0638573		0.0291516	0.605525
LPST_RS06540	LPST_C1294	246	acyl carrier protein]	918.68	680.929	1057.97	769.883	-0.432058	6.9387e-19		0.203664	2.26e-06		0.177135	0.00120086		-0.458587	8.6e-24
LPST_RS06545	LPST_C1295	696	ribonuclease III]	122.115	73.4959	77.3875	60.9883	-0.732507	1.97752e-18		-0.65807	2.8e-16		-0.26913	0.0132886		-0.343567	0.000797
LPST_RS06550	LPST_C1296	3558	chromosome segregation protein SMC]	157.779	111.573	100.971	96.9943	-0.499916	1.88503e-58		-0.643962	1.16e-96		-0.202018	4.7e-08		-0.0579714	0.148751
LPST_RS06555	LPST_C1297	1539	signal recognition particle-docking protein FtsY]	253.366	191.703	191.866	205.383	-0.402346	6.65711e-28		-0.401124	2.97e-29		0.0994462	0.0195995		0.0982235	0.018076
LPST_RS06560	LPST_C1298	348	putative DNA-binding protein]	101.506	73.8409	93.905	72.5014	-0.459067	0.00030318		-0.112286	0.371949		-0.026411	0.879377		-0.373192	0.00532268
LPST_RS06565	LPST_C1299	1455	signal recognition particle protein]	366.243	255.836	282.978	211.51	-0.517585	4.29755e-59		-0.372112	1.62e-34		-0.274492	8.08e-13		-0.419964	1.29e-31
LPST_RS06570	LPST_C1300	273	30S ribosomal protein S16]	4059.76	2876.59	3869.88	2969.72	-0.497034	5.33134e-113		-0.0691049	0.000811175		0.0459669	0.0885017		-0.381962	1.04e-66
LPST_RS06575	LPST_C1301	258	KH domain-containing protein]	3396.39	2635.66	3901.78	3142.38	-0.365837	2.28639e-51		0.200132	1.46e-20		0.253691	5.06e-23		-0.312278	6.22e-44
LPST_RS06580	LPST_C1302	525	ribosome maturation factor RimM]	86.428	69.9882	60.6235	55.8959	-0.304387	0.0059081		-0.51162	2.58e-06		-0.324369	0.0121485		-0.117136	0.412453
LPST_RS06585	LPST_C1303	741	tRNA (guanosine(37)-N1)-methyltransferase TrmD]	130.633	97.229	84.8982	70.8751	-0.426065	1.36872e-08		-0.621717	1.01e-16		-0.456108	5.41e-07		-0.260456	0.00596899
LPST_RS06590	LPST_C1304	357	50S ribosomal protein L19]	7095.19	4888.88	4421.83	3238.86	-0.537336	7.35728e-296		-0.682196	0		-0.59402	6.64e-231		-0.44916	1.45e-133
LPST_RS06595	LPST_C1305	321	bacteriocin immunity protein]	110.651	118.581	107.772	85.0091	0.0998566	0.426196		-0.0380338	0.771106		-0.480189	0.000164458		-0.342299	0.00843137
LPST_RS06600	LPST_C1306	6000	mucus-binding protein]	1.70765	2.0013	2.44826	3.60951	0.228923	0.309271		0.519744	0.00806174		0.85087	1.79e-06		0.560049	0.000842406
LPST_RS06605	LPST_C1307	471	alcohol dehydrogenase]	1.86459	1.52965	1.13	3.67849	-0.28565	0.751712		-0.722532	0.417443		1.26591	0.0787333		1.70279	0.0218034
LPST_RS06610	LPST_C1308	765	ABC transporter ATP-binding protein]	34.8227	29.9802	33.9514	29.0177	-0.216016	0.143353		-0.0365549	0.810129		-0.0470789	0.793795		-0.22654	0.13982
LPST_RS06615	LPST_C1309	1596	hypothetical protein]	41.0863	40.2516	34.9484	34.4668	-0.0296101	0.767712		-0.233429	0.00824592		-0.223841	0.0205285		-0.0200212	0.862719
LPST_RS06620	LPST_C1311	1437	anthranilate synthase component I family protein]	21.0507	14.6233	12.7409	13.6393	-0.525601	0.000149872		-0.724395	1.49e-07		-0.100495	0.582552		0.0982982	0.59975
LPST_RS06625	LPST_C1312	576	aminodeoxychorismate/anthranilate synthase component II]	12.5363	4.79477	2.58723	6.39185	-1.38658	2.34697e-05	down	-2.27663	5.89e-10	down	0.414771	0.354858		1.30483	0.00539254
LPST_RS06630	LPST_C1313	1020	anthranilate phosphoribosyltransferase]	21.6207	11.7723	7.82691	10.9347	-0.877011	2.7291e-07		-1.4659	7.13e-16	down	-0.106486	0.664902		0.482399	0.0435621
LPST_RS06635	LPST_C1314	783	indole-3-glycerol phosphate synthase TrpC]	26.0463	10.1215	9.10841	12.3083	-1.36365	9.96241e-13	down	-1.5158	1.82e-15	down	0.282209	0.29246		0.434361	0.0935944
LPST_RS06640	LPST_C1315	627	phosphoribosylanthranilate isomerase]	24.2783	15.1294	8.99783	11.2258	-0.682309	0.000721448		-1.43202	5.49e-11	down	-0.430543	0.107967		0.319164	0.30253
LPST_RS06645	LPST_C1316	1200	tryptophan synthase subunit beta]	31.9574	14.8096	7.53993	16.694	-1.10962	7.40799e-17	down	-2.08353	1.05e-42	down	0.172798	0.347817		1.14671	1.03e-09	up
LPST_RS06650	LPST_C1317	795	tryptophan synthase subunit alpha]	33.2631	18.5781	9.64039	16.2088	-0.840322	5.35311e-08		-1.78676	1.47e-24	down	-0.196827	0.361694		0.74961	0.000852257
LPST_RS06655	LPST_C1318	540	cysteine hydrolase]	78.9675	62.9297	55.1942	50.1321	-0.327519	0.00415685		-0.516742	4.31e-06		-0.328004	0.0150151		-0.138782	0.34501
LPST_RS06660	LPST_C1319	951	alcohol dehydrogenase]	135.75	90.7844	80.3662	75.9478	-0.580437	1.60098e-18		-0.756292	2.2e-30		-0.257435	0.00175857		-0.08158	0.371151
LPST_RS06670	LPST_C1321	1239	hypothetical protein]	5.35548	4.36118	3.95199	3.67069	-0.296298	0.334381		-0.438436	0.140441		-0.248666	0.49751		-0.106527	0.785232
LPST_RS06675		1134	amidohydrolase]	7.22815	4.55321	4.31792	5.72939	-0.66674	0.0169165		-0.743291	0.00637667		0.331496	0.315387		0.408046	0.203357
LPST_RS06680	LPST_C1323	1044	Zn-dependent alcohol dehydrogenase]	98.5147	109.611	67.9052	112.019	0.153985	0.0245923		-0.536816	7.1e-14		0.031353	0.687837		0.722154	3.56e-24
LPST_RS06685	LPST_C1324	363	DUF1648 domain-containing protein]	14.2472	11.247	16.1282	13.7221	-0.341145	0.329711		0.178904	0.577573		0.286969	0.452225		-0.233081	0.499375
LPST_RS06690	LPST_C1325	813	oxidoreductase]	41.2885	43.7184	49.4915	45.8182	0.0825008	0.534352		0.261443	0.0221569		0.0676812	0.623047		-0.111261	0.378976
LPST_RS06695	LPST_C1326	987	AraC family transcriptional regulator]	43.1052	37.8361	45.9433	49.1508	-0.188101	0.102526		0.0919902	0.407343		0.377454	0.000720671		0.0973624	0.398514
LPST_RS06700	LPST_C1327	444	3-hydroxyacyl-[acyl-carrier-protein] dehydratase FabZ]	2019.73	547.652	433.696	806.775	-1.88283	0	down	-2.21941	0	down	0.558907	2.47e-43		0.895484	2.42e-103
LPST_RS06705	LPST_C1328	987	ketoacyl-ACP synthase III]	2250.07	676.061	508.504	839.404	-1.73475	0	down	-2.14564	0	down	0.312212	2.5e-34		0.723108	7.29e-165
LPST_RS06710	LPST_C1329	249	acyl carrier protein]	1296.36	347.213	285.566	525.771	-1.90058	1.58173e-293	down	-2.18257	0	down	0.598615	1.38e-18		0.880611	1.91e-37
LPST_RS06715	LPST_C1330	933	ACP S-malonyltransferase]	1740.23	485.202	392.698	727.01	-1.84262	0	down	-2.14778	0	down	0.58339	1.69e-87		0.888554	3.04e-192
LPST_RS06720	LPST_C1331	729	3-oxoacyl-ACP reductase FabG]	1609.87	446.38	353.506	706.603	-1.8506	0	down	-2.18714	0	down	0.662629	1.93e-83		0.999166	1e-177
LPST_RS06725	LPST_C1332	1233	beta-ketoacyl-[acyl-carrier-protein] synthase II]	1618.58	426.456	354.561	678.782	-1.92426	0	down	-2.19062	0	down	0.67055	9.85e-138		0.936914	5.08e-259
LPST_RS06730	LPST_C1333	462	acetyl-CoA carboxylase biotin carboxyl carrier protein subunit]	1497.49	419.493	340.766	651.119	-1.83583	0	down	-2.1357	0	down	0.634276	1.35e-45		0.934142	2.69e-93
LPST_RS06735	LPST_C1334	414	beta-hydroxyacyl-ACP dehydratase]	1303.19	351.242	322.938	604.201	-1.89151	0	down	-2.01272	0	down	0.782564	1.38e-54		0.903773	1.29e-73
LPST_RS06740	LPST_C1335	1389	acetyl-CoA carboxylase biotin carboxylase subunit]	1533.32	388.675	359.648	636.226	-1.98002	0	down	-2.092	0	down	0.710974	4.84e-161		0.822953	1.12e-219
LPST_RS06745	LPST_C1336	846	acetyl-CoA carboxylase subunit beta]	1436.36	348.027	371.177	613.745	-2.04515	0	down	-1.95224	0	down	0.818442	4.92e-121		0.725533	2.66e-104
LPST_RS06750	LPST_C1337	771	acetyl-CoA carboxylase carboxyl transferase subunit alpha]	1243.1	304.322	321.823	562.775	-2.03027	0	down	-1.9496	0	down	0.886962	4.78e-116		0.806291	1.16e-104
LPST_RS06755	LPST_C1338	759	enoyl-[acyl-carrier-protein] reductase FabI]	1536.47	395.197	435.601	699.504	-1.95897	0	down	-1.81854	0	down	0.823761	4.15e-125		0.683324	4.3e-96
LPST_RS06760	LPST_C1339	552	4'-phosphopantetheinyl transferase]	1770.58	491.188	499.062	810.768	-1.84988	0	down	-1.82693	0	down	0.723014	1.67e-84		0.700069	1.15e-84
LPST_RS06765	LPST_C1340	726	DUF554 domain-containing protein]	94.4886	24.4787	27.1247	39.3765	-1.94862	1.70866e-65	down	-1.80053	2.67e-62	down	0.685811	5.63e-06		0.53773	0.000199321
LPST_RS06770	LPST_C1341	888	LysR family transcriptional regulator]	104.833	53.5482	74.7999	74.0194	-0.969177	1.42364e-31		-0.486978	8.35e-11		0.467066	1.02e-06		-0.0151324	0.884982
LPST_RS06775	LPST_C1342	501	acyl-CoA thioesterase]	113.941	64.7126	84.3494	89.0491	-0.816165	3.65225e-15		-0.433833	5.96e-06		0.460555	8.4e-05		0.0782224	0.520692
LPST_RS06780	LPST_C1343	1059	ribosome small subunit-dependent GTPase]	40.9117	18.8224	33.7732	33.1298	-1.12006	3.82396e-19	down	-0.276633	0.0117373		0.81568	3.43e-09		-0.0277503	0.84811
LPST_RS06785	LPST_C1344	552	TetR/AcrR family transcriptional regulator]	12.551	14.7922	20.055	21.5786	0.237028	0.390301		0.676158	0.00339935		0.544767	0.0217405		0.105637	0.663289
LPST_RS06790	LPST_C1345	1704	MFS transporter]	2.11881	3.03013	3.06095	2.22417	0.516124	0.143827		0.530721	0.118234		-0.446112	0.233691		-0.46071	0.202278
LPST_RS06795	LPST_C1346	867	SPFH domain-containing protein]	351.378	426.851	310.253	399.295	0.280709	4.23768e-14		-0.17958	6.04e-06		-0.0962783	0.0141401		0.36401	9.21e-21
LPST_RS15370		597	site-specific integrase]	4.90352	4.22384	3.03113	3.80904	-0.215261	0.653475		-0.693963	0.138168		-0.14913	0.78741		0.329572	0.562994
LPST_RS15375		426	phage integrase family site-specific recombinase]	5.2684	4.50996	4.24785	5.33801	-0.22425	0.68362		-0.310634	0.557323		0.243187	0.674775		0.329572	0.562994
LPST_RS06805		267	hypothetical protein]	6.94389	5.39675	4.78409	5.67789	-0.363653	0.551863		-0.5375	0.362615		0.0732622	0.918682		0.24711	0.725033
LPST_RS06810		510	hypothetical protein]	32.5267	28.2536	29.2205	25.4789	-0.203188	0.286445		-0.154643	0.404258		-0.14913	0.498906		-0.197675	0.3463
LPST_RS06815		210	hypothetical protein]	4.64667	4.00259	4.05509	3.09387	-0.215261	0.801614		-0.196463	0.810298		-0.371523	0.702897		-0.39032	0.682352
LPST_RS06820	LPST_C1351	339	hypothetical protein]	96.1407	89.6156	88.234	76.0234	-0.101398	0.458416		-0.123813	0.342973		-0.237306	0.100741		-0.214891	0.13138
LPST_RS06825	LPST_C1352	201	hypothetical protein]	10.6804	10.7532	13.7691	17.7782	0.00980561	0.986636		0.366473	0.439295		0.725339	0.114886		0.368671	0.407557
LPST_RS06830	LPST_C1353	1173	class I SAM-dependent methyltransferase]	123.285	66.4369	49.7293	54.6504	-0.891943	3.35797e-42		-1.30983	5.92e-82	down	-0.281751	0.00117732		0.136138	0.158048
LPST_RS06835	LPST_C1354	606	chitin-binding protein]	514.63	322.783	223.607	314.314	-0.672969	1.77206e-55		-1.20257	1.62e-153	down	-0.0383613	0.513143		0.49124	5.91e-20
LPST_RS06840		282	antibiotic biosynthesis monooxygenase]	61.9391	57.0582	46.0511	46.0789	-0.118414	0.534184		-0.427613	0.0162445		-0.308329	0.127214		0.000870352	0.996588
LPST_RS06845	LPST_C1356	249	hypothetical protein]	275.105	260.892	135.516	140.467	-0.0765302	0.409986		-1.02152	5.57e-27	down	-0.893225	1.51e-18		0.0517684	0.713657
LPST_RS06850	LPST_C1357	486	tryptophan-rich sensory protein]	246.359	263.38	176.315	249.547	0.0963844	0.143878		-0.48261	2.36e-13		-0.0778389	0.27166		0.501155	1.48e-13
LPST_RS06855	LPST_C1358	459	universal stress protein]	184.956	211.64	157.002	215.155	0.194437	0.00893085		-0.236395	0.00216545		0.0237639	0.782517		0.454595	1.39e-09
LPST_RS06860	LPST_C1359	366	DUF805 domain-containing protein]	891.55	1327.75	1028.98	1238.77	0.57459	5.5509e-65		0.206824	6.38e-09		-0.100066	0.00309979		0.2677	1.64e-15
LPST_RS06865	LPST_C1360	897	diacylglycerol kinase]	113.354	162.112	153.914	149.813	0.516156	5.585e-17		0.441288	4.37e-13		-0.113826	0.0769901		-0.0389583	0.57519
LPST_RS06870		249	hypothetical protein]	690.898	907.576	747.26	746.691	0.393546	4.42414e-16		0.113138	0.0293562		-0.281507	1.42e-08		-0.00109805	0.985741
LPST_RS15645	LPST_C1362	120	hypothetical protein]	34.153	41.0266	40.8043	50.5332	0.264547	0.465192		0.256709	0.463328		0.300673	0.382848		0.30851	0.358571
LPST_RS06875	LPST_C1363	267	GlsB/YeaQ/YmgE family stress response membrane protein]	781.736	1044.27	862.731	843.977	0.417744	1.09088e-21		0.142229	0.00200079		-0.307221	5.62e-12		-0.0317064	0.55461
LPST_RS06880	LPST_C1365	222	CsbD family protein]	1884.35	2185.74	1457.16	1847.68	0.214056	2.83931e-11		-0.370907	3.27e-27		-0.242406	3.78e-13		0.342557	6.95e-22
LPST_RS06885	LPST_C1366	267	hypothetical protein]	86.6159	75.1048	68.1733	92.874	-0.205727	0.195727		-0.345426	0.0240695		0.306369	0.0556499		0.446068	0.00407633
LPST_RS06890	LPST_C1367	1440	dipeptidase]	133.156	128.583	132.466	143.177	-0.0504143	0.357707		-0.00749373	0.8941		0.155101	0.00310203		0.11218	0.0305406
LPST_RS06895	LPST_C1368	195	4-oxalocrotonate tautomerase]	684.561	485.237	936.179	799.646	-0.496488	1.05885e-14		0.451605	1.39e-17		0.720671	5.14e-30		-0.227423	2.39e-05
LPST_RS06900	LPST_C1369	1326	diaminopimelate decarboxylase]	238.725	153.04	196.355	176.066	-0.641438	8.21917e-52		-0.281884	5.93e-13		0.202204	3.44e-05		-0.15735	0.000469816
LPST_RS06905	LPST_C1371	918	prenyltransferase]	202.601	131.196	159.089	101.444	-0.626914	8.55534e-30		-0.348803	1.58e-11		-0.371043	8.18e-08		-0.649155	5.62e-25
LPST_RS06910	LPST_C1372	777	potassium transporter Kef]	514.775	321.753	456.745	297.68	-0.67799	1.076e-71		-0.172553	5.66e-07		-0.112189	0.0194957		-0.617625	3.45e-54
LPST_RS06915	LPST_C1373	300	hypothetical protein]	36.7551	28.8187	37.9657	32.8466	-0.350942	0.134359		0.046753	0.840734		0.188739	0.482737		-0.208955	0.387836
LPST_RS06920	LPST_C1374	282	hypothetical protein]	47.0598	51.9485	69.4541	57.9826	0.142587	0.490443		0.561564	0.000901493		0.158537	0.441092		-0.26044	0.142861
LPST_RS15650	LPST_C1375	120	hypothetical protein]	0	0	0	0	0	0
LPST_RS06925	LPST_C1376	1350	aspartate aminotransferase family protein]	77.4134	68.133	57.4809	45.8007	-0.18423	0.0101081		-0.429503	9.35e-10		-0.572984	1.78e-12		-0.327711	0.000103114
LPST_RS06930	LPST_C1377	1500	amino acid permease]	139.865	100.465	82.1763	98.7563	-0.477337	6.42618e-21		-0.767236	8.91e-50		-0.0247493	0.717583		0.26515	1e-05
LPST_RS06935	LPST_C1378	810	Cof-type HAD-IIB family hydrolase]	98.3028	105.995	92.9103	93.0453	0.108686	0.180624		-0.081394	0.324223		-0.187986	0.0238711		0.00209419	0.983227
LPST_RS06940	LPST_C1379	1368	23S rRNA methyltransferase]	87.3084	56.089	80.2236	65.3829	-0.638403	3.44814e-20		-0.122094	0.0622695		0.221196	0.00630598		-0.295114	2.67e-05
LPST_RS06945	LPST_C1380	873	DUF4767 domain-containing protein]	153.579	100.409	118.883	109.154	-0.613101	4.94825e-21		-0.369443	1.72e-09		0.120477	0.134962		-0.123182	0.0999252
LPST_RS06950	LPST_C1382	1347	MFS transporter]	43.393	28.0806	13.8293	53.781	-0.627892	3.0645e-10		-1.64974	2.76e-47	down	0.937524	3.39e-22		1.95937	1.46e-69	up
LPST_RS06955	LPST_C1383	2247	glycoside hydrolase family 65 protein]	33.2649	32.3307	21.3176	79.9972	-0.041097	0.65529		-0.641954	6.69e-14		1.30705	1.73e-90	up	1.9079	4.64e-165	up
LPST_RS06960	LPST_C1384	1014	galactose mutarotase]	35.7023	33.1576	26.9789	86.8206	-0.10668	0.406084		-0.404186	0.000841077		1.3887	3.84e-49	up	1.6862	7.77e-69	up
LPST_RS06965	LPST_C1385	1047	type 2 isopentenyl-diphosphate Delta-isomerase]	97.0208	60.2109	68.524	62.9855	-0.688269	1.19541e-19		-0.501685	2.88e-12		0.0649946	0.521924		-0.121589	0.18424
LPST_RS06970	LPST_C1386	1092	phosphomevalonate kinase]	204.096	133.163	166.2	147.95	-0.616052	2.12194e-34		-0.296326	2.68e-10		0.151918	0.0111062		-0.167807	0.00205174
LPST_RS06975	LPST_C1387	978	diphosphomevalonate decarboxylase]	80.9175	55.2505	78.9094	81.048	-0.550465	7.26555e-11		-0.036256	0.674476		0.552788	2.7e-10		0.0385797	0.678029
LPST_RS06980	LPST_C1388	939	mevalonate kinase]	55.5967	51.2792	75.4985	58.1213	-0.116624	0.269338		0.441448	2.66e-07		0.180691	0.0897687		-0.377381	2.07e-05
LPST_RS06985	LPST_C1389	2805	diguanylate cyclase]	155.05	125.771	165.077	149.399	-0.301926	1.35542e-18		0.0904074	0.00515634		0.248369	5.26e-12		-0.143965	1.52e-05
LPST_RS06990	LPST_C1390	501	hypothetical protein]	260.019	162.74	261.759	231.268	-0.676044	4.13614e-24		0.00962746	0.887959		0.506997	1.41e-12		-0.178674	0.00572039
LPST_RS06995	LPST_C1391	1206	pyridoxal phosphate-dependent aminotransferase]	541.706	334.645	503.809	381.782	-0.694881	2.08132e-121		-0.104634	9.95e-05		0.190121	2.85e-08		-0.400127	2.93e-42
LPST_RS07000	LPST_C1392	1299	Asparagine--tRNA ligase 2]	1059.63	694.122	944.575	754.08	-0.610304	1.99065e-202		-0.165827	1.33e-19		0.119529	2.74e-07		-0.324948	2.23e-57
LPST_RS07005	LPST_C1393	726	DnaD domain protein]	171.907	97.0877	110.991	86.6582	-0.824272	3.59048e-32		-0.631186	9.68e-22		-0.163953	0.0787212		-0.357038	1.62e-05
LPST_RS07010	LPST_C1394	207	hypothetical protein]	3.29981	4.0606	4.11386	4.18494	0.299312	0.747679		0.31811	0.716695		0.0435149	0.963571		0.0247171	0.979193
LPST_RS07015	LPST_C1395	1068	methionine ABC transporter ATP-binding protein]	26.8619	10.6811	10.0665	10.7474	-1.3305	8.46668e-17	down	-1.416	2.61e-19	down	0.00893466	0.972122		0.0944261	0.702935
LPST_RS07020	LPST_C1396	672	ABC transporter permease]	33.9787	15.3671	10.6129	10.3129	-1.14479	5.14989e-11	down	-1.67881	1.08e-19	down	-0.575395	0.025019		-0.0413721	0.898716
LPST_RS07025	LPST_C1397	858	metal ABC transporter substrate-binding protein]	55.2726	26.5907	16.7485	20.1931	-1.05564	4.82459e-19	down	-1.72253	5.85e-41	down	-0.397058	0.0172555		0.26983	0.154998
LPST_RS07030	LPST_C1398	501	universal stress protein]	302.089	295.521	210.555	250.505	-0.0317137	0.622412		-0.520777	7.96e-19		-0.238422	0.000117688		0.250641	0.000130992
LPST_RS07035	LPST_C1399	1662	iron ABC transporter permease]	6.39965	4.62393	4.03496	5.66837	-0.468872	0.0502152		-0.665439	0.00473333		0.293813	0.278544		0.490381	0.0612235
LPST_RS07040	LPST_C1400	1011	iron ABC transporter substrate-binding protein]	4.15029	3.20683	3.15864	3.42743	-0.372065	0.34143		-0.393909	0.298402		0.0959823	0.841658		0.117826	0.803287
LPST_RS07045	LPST_C1401	954	ABC transporter ATP-binding protein]	2.35256	1.00694	2.23157	2.49715	-1.22425	0.0386784		-0.0761689	0.88542		1.3103	0.031417		0.162221	0.773774
LPST_RS07050	LPST_C1402	2304	penicillin-binding protein]	438.856	438.982	432.021	346.946	0.000415813	0.986869		-0.022645	0.323451		-0.339453	1.38e-48		-0.316392	1.64e-44
LPST_RS07055	LPST_C1403	624	Holliday junction resolvase RecU]	267.563	253.818	342.197	179.782	-0.076083	0.18884		0.354947	1.87e-13		-0.497551	3.01e-16		-0.928581	6.77e-66
LPST_RS07060	LPST_C1404	570	DUF1273 domain-containing protein]	72.757	54.983	64.6146	60.7918	-0.404101	0.00051628		-0.171226	0.131389		0.144892	0.293637		-0.087983	0.512049
LPST_RS07065	LPST_C1405	342	cell division regulator GpsB]	1130.73	1084.56	1687.57	1194.94	-0.0601409	0.107868		0.577697	4.97e-82		0.139824	0.000135968		-0.498014	1.3e-59
LPST_RS07070	LPST_C1406	1146	class I SAM-dependent RNA methyltransferase]	177.619	166.81	180.104	140.884	-0.0905866	0.079217		0.0200386	0.707842		-0.24369	6.74e-06		-0.354315	2.99e-12
LPST_RS07075	LPST_C1407	753	lipase/esterase]	62.332	78.9356	103.619	107.854	0.340704	0.000390128		0.733241	6.13e-18		0.450332	1.38e-07		0.0577945	0.52067
LPST_RS07080	LPST_C1408	408	nuclear transport factor 2 family protein]	15.3067	29.7251	36.5256	32.9103	0.957524	4.6798e-05		1.25475	5.11e-09	up	0.146855	0.519802		-0.15037	0.479559
LPST_RS07085	LPST_C1409	1236	glycosyl transferase]	21.4739	59.8446	73.9783	76.9212	1.47864	3.24695e-48	up	1.78452	1.36e-81	up	0.36216	3.68e-06		0.0562799	0.497704
LPST_RS07090	LPST_C1410	1080	LD-carboxypeptidase]	41.8329	43.5838	33.8065	35.8946	0.0591537	0.610639		-0.307339	0.00419321		-0.280024	0.0136622		0.0864681	0.507993
LPST_RS07095	LPST_C1411	489	N-acetyltransferase]	32.3271	31.9225	31.5637	33.2164	-0.01817	0.931434		-0.034476	0.862122		0.0573207	0.789232		0.0736267	0.723683
LPST_RS07100	LPST_C1413	1344	glycosyl hydrolase family 25]	65.4889	71.8322	35.1652	41.4933	0.13338	0.0771546		-0.897103	7.22e-28		-0.791753	3.42e-22		0.23873	0.0185799
LPST_RS07105	LPST_C1414	1059	LD-carboxypeptidase]	50.4946	40.2527	32.5671	30.369	-0.327045	0.00126985		-0.632717	4.69e-10		-0.406486	0.000679684		-0.100814	0.465806
LPST_RS07110	LPST_C1415	753	hypothetical protein]	200.603	144.317	134.719	150.852	-0.475104	2.71364e-15		-0.574392	3.39e-22		0.0638948	0.402985		0.163184	0.0199974
LPST_RS07115	LPST_C1416	678	ABC transporter ATP-binding protein]	229.845	164.531	128.269	144.86	-0.482302	3.82735e-16		-0.841491	1.63e-43		-0.183706	0.0111676		0.175484	0.0202919
LPST_RS07120	LPST_C1417	1080	hypothetical protein]	360.865	165.552	217.623	154.006	-1.12418	7.41764e-163	down	-0.729629	8.74e-84		-0.104296	0.0716687		-0.498845	5.25e-25
LPST_RS07125	LPST_C1418	795	alpha/beta hydrolase]	29.5808	26.4322	19.2808	23.2916	-0.162366	0.307414		-0.617499	6.61e-05		-0.182489	0.307041		0.272645	0.13622
LPST_RS07130	LPST_C1419	1107	FAD-binding oxidoreductase]	281.721	274.649	255.778	233.591	-0.0366778	0.395101		-0.139376	0.00038903		-0.233605	3.83e-08		-0.130906	0.0025397
LPST_RS07135	LPST_C1420	387	ribonuclease HI]	203.229	202.922	180.986	189.43	-0.00217697	0.981588		-0.167227	0.0386826		-0.099265	0.274204		0.0657853	0.486564
LPST_RS07140	LPST_C1421	387	hypothetical protein]	260.97	223.09	221.694	169.843	-0.226255	0.00184651		-0.235314	0.000828171		-0.393425	1.81e-06		-0.384366	1.67e-06
LPST_RS07145	LPST_C1422	1656	formate--tetrahydrofolate ligase]	589.31	529.473	463.002	331.918	-0.154468	5.662e-12		-0.34801	5.5e-55		-0.67373	1.87e-145		-0.480189	8.41e-74
LPST_RS07150	LPST_C1423	450	signal peptidase II]	53.9943	36.0233	58.1905	36.0951	-0.583874	0.000187907		0.107978	0.464171		0.0028729	0.988899		-0.688979	7.22e-06
LPST_RS07155	LPST_C1424	924	RluA family pseudouridine synthase]	117.856	88.4989	117.621	82.2688	-0.413298	4.62419e-09		-0.00288921	0.969223		-0.105314	0.235426		-0.515723	7.35e-13
LPST_RS07160	LPST_C1425	525	bifunctional pyrimidine operon transcriptional regulator/uracil phosphoribosyltransferase]	112.449	80.0519	83.5348	77.553	-0.490268	5.01376e-07		-0.428826	5.23e-06		-0.0457524	0.726277		-0.107195	0.37562
LPST_RS07165	LPST_C1426	1083	carbamoyl phosphate synthase small subunit]	169.211	132.828	105.561	123.483	-0.349257	7.32297e-11		-0.680738	1.21e-35		-0.105247	0.10527		0.226234	0.000366096
LPST_RS07170	LPST_C1427	2562	ATP-grasp domain-containing protein]	193.979	148.574	111.016	140.239	-0.384721	1.7002e-32		-0.805131	4.18e-126		-0.0832991	0.0324801		0.337111	9.02e-19
LPST_RS07175	LPST_C1428	1746	hypothetical protein]	255.798	174.477	195.944	149.776	-0.551967	9.75892e-56		-0.384567	6.67e-31		-0.220231	2.1e-07		-0.38763	5.96e-23
LPST_RS07180	LPST_C1429	600	histidine phosphatase family protein]	12.3601	56.2364	40.4495	44.397	2.18581	6.63542e-38	up	1.71043	2.23e-21	up	-0.341042	0.0117479		0.134342	0.389764
LPST_RS07185	LPST_C1430	411	hypothetical protein]	62.9165	122.999	127.424	116.716	0.96714	1.13813e-17		1.01813	8.15e-21	up	-0.0756437	0.514529		-0.126635	0.242094
LPST_RS07190	LPST_C1432	669	chloramphenicol acetyltransferase CAT]	24.5044	37.3336	31.9815	35.124	0.607435	8.42475e-05		0.384199	0.0160593		-0.0880187	0.600531		0.135217	0.41853
LPST_RS07195	LPST_C1433	372	GIY-YIG nuclease family protein]	21.7719	26.146	26.3254	25.6159	0.264123	0.293777		0.273987	0.256674		-0.0295486	0.917327		-0.0394132	0.885297
LPST_RS07200	LPST_C1434	726	DUF2087 domain-containing protein]	26.8815	30.9291	39.1475	28.4883	0.202351	0.210799		0.542305	9.67e-05		-0.118596	0.499603		-0.45855	0.00149378
LPST_RS07205	LPST_C1435	495	NUDIX domain-containing protein]	31.3439	25.2285	16.5583	12.0317	-0.313131	0.10864		-0.920631	4.12e-06		-1.06821	1.26e-05	down	-0.46071	0.103075
LPST_RS07210	LPST_C1436	900	ABC transporter ATP-binding protein]	8.34851	8.13861	8.75223	8.06125	-0.036737	0.904122		0.0681318	0.80914		-0.0137783	0.965609		-0.118647	0.691994
LPST_RS07215	LPST_C1437	762	ABC transporter permease]	9.47627	14.0248	11.8739	9.94748	0.565592	0.0186459		0.325403	0.196731		-0.495581	0.0487638		-0.255391	0.347604
LPST_RS07220	LPST_C1438	1707	fibronectin/fibrinogen-binding protein]	106.669	97.2862	102.393	90.5233	-0.132836	0.0136739		-0.0590299	0.27469		-0.103946	0.0841384		-0.177752	0.00133647
LPST_RS07225	LPST_C1439	423	MarR family transcriptional regulator]	55.8259	38.6066	46.8061	32.2552	-0.532088	0.000749654		-0.254239	0.0936255		-0.259313	0.200024		-0.537162	0.00224716
LPST_RS07230	LPST_C1440	870	DegV family protein]	200.656	109.588	210.078	148.115	-0.87263	7.06169e-49		0.0662016	0.217496		0.43462	9.91e-11		-0.504211	4.49e-20
LPST_RS07235	LPST_C1441	435	GNAT family N-acetyltransferase]	217.592	132.776	205.306	164.295	-0.712636	1.7825e-19		-0.083849	0.264593		0.307299	0.000718575		-0.321488	4.06e-05
LPST_RS07240	LPST_C1442	738	DUF975 domain-containing protein]	74.1766	54.1814	83.3683	52.382	-0.453166	7.31732e-06		0.168534	0.067144		-0.0487283	0.71493		-0.670428	9.24e-12
LPST_RS07245	LPST_C1443	729	hypothetical protein]	392.729	264.369	436.443	330.055	-0.570983	2.12426e-38		0.152259	8.85e-05		0.320155	2.99e-11		-0.403087	5.89e-23
LPST_RS07250	LPST_C1444	291	RNA-binding protein]	839.993	769.983	1120.43	999.501	-0.125549	0.00660204		0.4156	2.9e-26		0.37638	1.07e-17		-0.164769	3.61e-05
LPST_RS07255	LPST_C1445	789	DUF4931 domain-containing protein]	76.1841	64.8329	98.6211	88.2478	-0.232765	0.014753		0.372406	4.5e-06		0.444835	1.55e-06		-0.160336	0.0626448
LPST_RS07260	LPST_C1446	1188	MFS transporter]	19.4667	20.114	18.9058	19.7794	0.0471936	0.777395		-0.0421791	0.795587		-0.0242036	0.893645		0.0651691	0.704681
LPST_RS07265	LPST_C1447	333	hypothetical protein]	87.3238	89.4273	116.675	68.9385	0.03434	0.819949		0.418049	0.000344215		-0.375406	0.00946448		-0.759115	1.78e-09
LPST_RS07270	LPST_C1448	309	hypothetical protein]	132.001	127.85	126.771	110.038	-0.0461031	0.714856		-0.0583322	0.625998		-0.216453	0.0854196		-0.204224	0.0984685
LPST_RS07275	LPST_C1449	738	DUF1003 domain-containing protein]	72.59	61.5033	70.2428	63.0931	-0.239108	0.0184406		-0.0474194	0.650591		0.0368202	0.770087		-0.154868	0.149659
LPST_RS07280	LPST_C1450	858	DUF368 domain-containing protein]	27.4088	23.7916	25.681	24.4841	-0.204186	0.19539		-0.0939374	0.550312		0.0413917	0.82894		-0.068857	0.699246
LPST_RS15665	LPST_C1451	186	hypothetical protein]	3.67236	1.29116	2.28916	2.9109	-1.50804	0.193555		-0.68189	0.501728		1.1728	0.381938		0.346645	0.776576
LPST_RS07285	LPST_C1452	1341	amino acid permease]	104.347	82.2009	70.1702	83.899	-0.344167	2.27347e-08		-0.572462	1.54e-20		0.0294994	0.708857		0.257794	0.000204453
LPST_RS07290	LPST_C1453	1263	ISL3 family transposase]	12.4389	11.4088	13.3163	10.7171	-0.124714	0.53512		0.0983288	0.599364		-0.0902365	0.687607		-0.313279	0.103326
LPST_RS07295	LPST_C1454	879	hypothetical protein]	167.629	161.743	163.968	210.534	-0.0515672	0.413708		-0.0318559	0.61097		0.380353	6.89e-12		0.360642	1.97e-11
LPST_RS07300	LPST_C1455	351	hypothetical protein]	57.5472	56.7889	89.7664	76.2009	-0.0191353	0.918037		0.641431	1.54e-06		0.424198	0.00564255		-0.236369	0.0873386
LPST_RS07305	LPST_C1456	1593	L-lactate permease]	57.0901	45.0009	47.443	54.1087	-0.343287	8.10978e-06		-0.267046	0.000328829		0.265907	0.00124238		0.189666	0.0189976
LPST_RS07310	LPST_C1457	1350	hypothetical protein]	33.5386	27.3955	48.9652	46.5226	-0.291882	0.00839239		0.545933	1.35e-09		0.763992	5.08e-14		-0.0738233	0.458518
LPST_RS07315	LPST_C1458	702	2-C-methyl-D-erythritol 4-phosphate cytidylyltransferase]	826.928	620.402	633.369	486.05	-0.414558	3.64223e-43		-0.384715	8.1e-40		-0.352097	5.13e-23		-0.38194	1.02e-28
LPST_RS07320	LPST_C1459	1026	ribitol-5-phosphate dehydrogenase]	1077.18	883.496	799.798	666.705	-0.285969	5.61964e-41		-0.429558	2.54e-91		-0.406176	1.25e-60		-0.262587	3.23e-26
LPST_RS07325	LPST_C1460	1107	teichoic acid biosynthesis protein B]	539.29	444.516	382.129	282.501	-0.278828	1.02977e-21		-0.497003	7.16e-65		-0.653979	6.04e-78		-0.435804	1.13e-34
LPST_RS07330	LPST_C1461	1896	ribitolphosphotransferase]	819.806	682.277	587.474	431.257	-0.264923	1.465e-49		-0.480756	3.53e-157		-0.661811	1.58e-207		-0.445978	2.55e-93
LPST_RS07335	LPST_C1462	528	GNAT family N-acetyltransferase]	52.4862	23.1968	41.5301	31.3782	-1.17801	1.15588e-13	down	-0.337782	0.0150964		0.435832	0.0277923		-0.404396	0.0147874
LPST_RS07340	LPST_C1463	438	MarR family transcriptional regulator]	49.4583	43.0416	60.2708	53.401	-0.200483	0.224073		0.285245	0.0457889		0.311137	0.0595902		-0.174592	0.257273
LPST_RS07345	LPST_C1464	1350	NAD(P)/FAD-dependent oxidoreductase]	23.2024	17.8782	15.6909	16.5236	-0.376066	0.00522307		-0.56434	2.07e-05		-0.113681	0.501942		0.074593	0.672252
LPST_RS07350	LPST_C1465	411	hypothetical protein]	3.08647	2.33728	5.69784	2.89815	-0.401127	0.593591		0.884457	0.0997182		0.310301	0.702027		-0.975283	0.090789
LPST_RS07355	LPST_C1466	1308	glycosyl transferase family 2]	4.62535	3.6721	5.20837	5.1328	-0.332956	0.302653		0.171269	0.564373		0.483138	0.135103		-0.0210866	0.951109
LPST_RS07360	LPST_C1467	1527	hypothetical protein]	5.30395	4.79682	3.34604	4.82214	-0.14499	0.610342		-0.664612	0.0145612		0.00759532	0.980403		0.527217	0.0786311
LPST_RS07365	LPST_C1469	855	integrase]	23.967	26.684	34.1125	34.0687	0.154922	0.337827		0.509252	0.000195811		0.352477	0.0160327		-0.00185263	0.990373
LPST_RS07370	LPST_C1470	201	hypothetical protein]	14.5642	8.36363	12.1804	14.0071	-0.800223	0.101246		-0.257864	0.575726		0.743955	0.156241		0.201595	0.691747
LPST_RS07375	LPST_C1471	516	peptide-methionine (S)-S-oxide reductase]	436.462	564.784	323.051	678.253	0.371843	1.87017e-18		-0.434094	5.59e-20		0.264123	2.4e-11		1.07006	2.34e-135	up
LPST_RS07380	LPST_C1472	435	peptide-methionine (R)-S-oxide reductase]	444.83	591.832	369.502	734.847	0.411932	1.2339e-19		-0.267671	1.06e-07		0.312258	5.96e-14		0.991861	2.39e-109
LPST_RS07385	LPST_C1473	930	manganese-dependent inorganic pyrophosphatase]	2372.35	2174.31	1830.76	1604.02	-0.125757	1.67289e-17		-0.373875	2.93e-140		-0.438865	1.7e-154		-0.190747	2.55e-29
LPST_RS07390	LPST_C1474	960	LysR family transcriptional regulator]	1361.85	1424.55	1217.37	1003.9	0.0649357	0.000679751		-0.161806	7.17e-18		-0.504894	3.24e-135		-0.278152	4.94e-41
LPST_RS07395	LPST_C1475	2451	DNA topoisomerase IV subunit A]	337.807	536.651	321.423	316.816	0.667783	7.57712e-227		-0.0717295	0.00280748		-0.760342	7.69e-269		-0.0208288	0.465065
LPST_RS07400	LPST_C1476	2007	DNA topoisomerase IV subunit B]	250.538	352.575	230.076	195.421	0.492902	1.67217e-71		-0.122918	6.28e-05		-0.851346	5.26e-176		-0.235526	1.38e-12
LPST_RS07405		627	glycerol-3-phosphate acyltransferase]	317.796	200.896	388.095	300.678	-0.661656	6.72877e-35		0.288307	1.25e-10		0.581771	5.25e-25		-0.368192	3.16e-15
LPST_RS07410	LPST_C1478	879	aldose 1-epimerase family protein]	1728.46	1451.32	1183.5	830.558	-0.25213	3.23564e-44		-0.546431	1.06e-193		-0.805209	8.29e-288		-0.510908	1.33e-111
LPST_RS07415	LPST_C1479	1419	HslU--HslV peptidase ATPase subunit]	1332.22	1094.66	957.864	619.722	-0.283344	5.07833e-68		-0.475937	1.78e-187		-0.820792	0		-0.628199	9.33e-211
LPST_RS07420	LPST_C1480	543	HslU--HslV peptidase proteolytic subunit]	726.369	548.2	577.318	337.42	-0.405999	1.15441e-28		-0.331337	4.69e-21		-0.700159	1.57e-53		-0.774821	5.84e-71
LPST_RS07425	LPST_C1481	945	tyrosine recombinase XerC]	559.046	375.1	432.43	269.396	-0.57569	9.12441e-71		-0.370499	5.78e-34		-0.477548	1.67e-32		-0.682739	4.28e-74
LPST_RS07430	LPST_C1482	1326	FADH(2)-oxidizing methylenetetrahydrofolate--tRNA-(uracil(54)-C(5))-methyltransferase TrmFO]	737.295	565.706	572.85	378.754	-0.382191	6.51174e-62		-0.364086	7.87e-60		-0.578791	2.68e-95		-0.596896	5.75e-108
LPST_RS07435	LPST_C1483	2148	type I DNA topoisomerase]	341.802	312.158	365.772	288.257	-0.130889	4.70966e-07		0.0977814	6.4e-05		-0.114919	5.19e-05		-0.343589	3.96e-41
LPST_RS07440	LPST_C1484	867	DNA-protecting protein DprA]	91.9525	70.911	92.3269	75.1878	-0.37488	5.63786e-06		0.00586153	0.94628		0.0844895	0.403932		-0.296252	0.000361591
LPST_RS07445	LPST_C1485	768	ribonuclease HII]	120.323	89.7456	110.05	91.9298	-0.423001	3.70219e-08		-0.12876	0.0857545		0.034691	0.729881		-0.25955	0.00131994
LPST_RS07450	LPST_C1486	855	ribosome biogenesis GTPase YlqF]	104.199	69.6592	88.7673	65.8578	-0.580963	3.44952e-13		-0.231248	0.00209723		-0.0809587	0.447463		-0.430673	5.29e-07
LPST_RS15670	LPST_C1487	228	hypothetical protein]	0.855965	0	0.933737	0.474936	0	0		0.125465	0.94214					-0.975283	0.645084
LPST_RS07455	LPST_C1488	1149	5-methyltetrahydropteroyltriglutamate--homocysteine methyltransferase]	9.42679	7.83798	6.94817	15.9271	-0.266285	0.262445		-0.440132	0.055096		1.02293	2.75e-07	up	1.19678	1.59e-09	up
LPST_RS07460	LPST_C1489	930	LysR family transcriptional regulator]	15.1092	15.7521	14.4217	14.3216	0.0601246	0.777856		-0.0671801	0.746554		-0.137353	0.528775		-0.0100483	0.967138
LPST_RS07465	LPST_C1490	699	NADP oxidoreductase]	8.79476	6.8714	6.3959	5.11219	-0.35604	0.266819		-0.459498	0.13842		-0.426664	0.271866		-0.323206	0.413571
LPST_RS07470	LPST_C1491	1059	LLM class flavin-dependent oxidoreductase]	4.79146	4.76229	3.41753	5.01037	-0.00881006	0.9813		-0.487512	0.156211		0.0732622	0.848994		0.551964	0.12316
LPST_RS07475	LPST_C1492	1476	MFS transporter]	41.7161	20.013	29.7126	26.8513	-1.05967	1.72056e-24	down	-0.489531	1.31e-07		0.424055	0.000653956		-0.146084	0.217075
LPST_RS07480	LPST_C1493	1263	ISL3 family transposase]	8.18961	8.17632	9.18655	7.28762	-0.00234347	0.992678		0.165729	0.458885		-0.166004	0.524531		-0.334076	0.154157
LPST_RS07485	LPST_C1494	1479	PDZ domain-containing protein]	383.128	227.734	233.692	224.698	-0.75048	1.73921e-120		-0.713221	1.38e-116		-0.0193623	0.672189		-0.0566216	0.167896
LPST_RS07490	LPST_C1495	222	YozE family protein]	98.4591	64.9069	68.0871	54.6305	-0.601152	0.000282002		-0.532143	0.000835706		-0.248666	0.251694		-0.317675	0.118593
LPST_RS07495	LPST_C1496	645	DUF2140 domain-containing protein]	219.82	143.163	161.732	141.694	-0.618667	1.65979e-22		-0.442716	1.77e-13		-0.0148708	0.869349		-0.190822	0.00887343
LPST_RS07500	LPST_C1497	945	ethanolamine utilization protein EutQ]	187.312	137.613	141.365	121.463	-0.444829	7.91233e-16		-0.406022	2.95e-14		-0.180099	0.00696845		-0.218906	0.000570506
LPST_RS07505	LPST_C1498	852	DegV family protein]	554.786	439.017	502.12	380.397	-0.337654	1.59739e-24		-0.143897	5.48e-06		-0.20677	5.93e-08		-0.400527	3.87e-30
LPST_RS07510	LPST_C1499	492	dihydrofolate reductase]	313.168	230.393	198.829	173.433	-0.44284	7.79679e-14		-0.655409	2.7e-28		-0.409721	1.08e-08		-0.197152	0.0089091
LPST_RS07515	LPST_C1500	951	thymidylate synthase]	321.367	216.165	199.46	184.233	-0.572089	4.91084e-41		-0.688122	1.11e-59		-0.230601	9.7e-06		-0.114569	0.0345073
LPST_RS07520	LPST_C1501	1911	ABC transporter ATP-binding protein]	236.469	147.725	168.553	134.181	-0.678737	5.33301e-81		-0.488447	6.37e-48		-0.138736	0.00185983		-0.329026	3.07e-16
LPST_RS07525	LPST_C1502	453	hypothetical protein]	926.471	2903.34	3085.99	3165.85	1.64789	0	up	1.73592	0	up	0.124883	5.8e-11		0.0368595	0.0601183
LPST_RS07530	LPST_C1503	1224	CCA-adding enzyme]	289.551	272.039	272.116	262.928	-0.0900044	0.0191984		-0.0895976	0.0161513		-0.0491437	0.25964		-0.0495504	0.242098
LPST_RS07535	LPST_C1504	786	4-hydroxy-tetrahydrodipicolinate reductase]	276.477	255.433	272.886	237.925	-0.114214	0.0205841		-0.0188568	0.717034		-0.102437	0.0595609		-0.197795	6.58e-05
LPST_RS07540	LPST_C1506	798	HAD family hydrolase]	206.777	348.797	302.664	295.953	0.754316	2.35924e-60		0.549645	3.52e-32		-0.237021	9.85e-08		-0.0323497	0.535756
LPST_RS07545	LPST_C1507	1269	tetratricopeptide repeat protein]	100.118	79.768	104.936	78.9315	-0.327813	3.93817e-07		0.0678173	0.284546		-0.0152095	0.860151		-0.410839	1.39e-10
LPST_RS07550	LPST_C1508	276	HU family DNA-binding protein]	22723.1	22981	26260.9	23005.2	0.0162832	0.0731673		0.208761	9.76e-153		0.00151757	0.8911		-0.19096	5.64e-122
LPST_RS15675		108	hypothetical protein]	0	0	1.97122	1.00264	0	0								-0.975283	0.645084
LPST_RS07555	LPST_C1509	1311	ribosome biogenesis GTPase Der]	457.457	303.08	475.313	342.78	-0.59394	1.02129e-84		0.0552399	0.0506458		0.177586	3.07e-07		-0.471594	2.81e-58
LPST_RS07560	LPST_C1510	1290	30S ribosomal protein S1]	5201.09	2923.94	5698.66	3727.29	-0.8309	0		0.131809	3.37e-64		0.350211	3.1e-241		-0.612497	0
LPST_RS07565	LPST_C1511	687	cytidylate kinase]	864.868	393.268	863.189	547.259	-1.13697	3.62125e-252	down	-0.00280405	0.930057		0.476712	2.71e-34		-0.657452	3.36e-100
LPST_RS07570	LPST_C1512	633	LysM domain-containing protein]	734.702	508.766	1064.29	736.444	-0.530157	5.42667e-54		0.534664	3.08e-83		0.533574	1.26e-51		-0.531247	6.61e-78
LPST_RS07575	LPST_C1513	1440	ATP-dependent DNA helicase RecQ]	83.8917	112.156	110.881	119.114	0.418907	3.73978e-13		0.402416	8.71e-13		0.086836	0.14706		0.103327	0.0729399
LPST_RS07580	LPST_C1514	1044	hypothetical protein]	64.3056	90.0583	96.454	101.129	0.485916	2.38598e-10		0.584897	1.12e-15		0.16726	0.0253924		0.0682791	0.378191
LPST_RS07585	LPST_C1515	555	ECF transporter S component]	506.888	906.317	928.861	1398.93	0.838347	2.3223e-129		0.873795	3.28e-150		0.626237	2.29e-113		0.590789	2.46e-108
LPST_RS07590	LPST_C1516	717	rRNA pseudouridine synthase]	164.947	144.361	190.623	123.086	-0.192318	0.00411316		0.20872	0.000520031		-0.230018	0.00211817		-0.631056	2.32e-22
LPST_RS07595	LPST_C1517	600	SMC-Scp complex subunit ScpB]	124.089	122.679	159.669	107.564	-0.0164838	0.864837		0.363707	5.98e-07		-0.189705	0.0357699		-0.569896	1.58e-13
LPST_RS07600	LPST_C1518	768	ScpA/B protein]	80.6814	78.1756	98.1299	65.2814	-0.0455163	0.653197		0.282458	0.000577652		-0.260046	0.00919259		-0.58802	1.95e-11
LPST_RS07605	LPST_C1519	384	hypothetical protein]	84.6201	66.6056	90.6454	71.9083	-0.345357	0.0088806		0.0992334	0.436764		0.110514	0.485966		-0.334076	0.00990215
LPST_RS07610	LPST_C1520	891	site-specific tyrosine recombinase XerD]	55.7443	48.9206	74.4286	51.4082	-0.188384	0.0761083		0.417031	2.48e-06		0.0715579	0.560096		-0.533857	9.46e-09
LPST_RS07615	LPST_C1521	888	RNA-binding protein]	217.357	185.796	302.676	233.887	-0.226348	1.24227e-05		0.477706	6.59e-28		0.332091	1.72e-10		-0.371964	5.31e-17
LPST_RS07620	LPST_C1522	459	DUF441 domain-containing protein]	119.69	97.3179	152.364	131.641	-0.29852	0.00282793		0.348223	4.76e-05		0.435832	1.23e-05		-0.210911	0.0192716
LPST_RS07625	LPST_C1523	1761	pyruvate kinase]	9567.82	2084.48	3624.91	2246.38	-2.1985	0	down	-1.40025	0	down	0.107914	1.59e-21		-0.690339	0
LPST_RS07630	LPST_C1524	963	ATP-dependent 6-phosphofructokinase]	3514.1	909.998	1837.22	1160.67	-1.94922	0	down	-0.935632	0		0.351019	5.43e-57		-0.662568	3.3e-301
LPST_RS07635	LPST_C1525	3351	DNA polymerase III subunit alpha]	109.432	115.599	139.45	158.405	0.0790936	0.0319186		0.349721	3.18e-27		0.454494	5.1e-44		0.183867	2.66e-09
LPST_RS07640	LPST_C1526	201	DUF2929 domain-containing protein]	1667.6	1135.06	1634.29	1342.52	-0.554998	1.4752e-42		-0.0291071	0.47455		0.242174	8.41e-08		-0.283717	9.24e-13
LPST_RS07645	LPST_C1527	2604	chaperone protein ClpB]	164.507	98.2203	96.2265	91.1943	-0.744055	4.71895e-90		-0.773642	1.06e-101		-0.107078	0.0243335		-0.0774914	0.105238
LPST_RS07650	LPST_C1528	1239	peptidase T]	356.848	438.056	423.636	445.465	0.295806	4.60094e-22		0.247516	2.15e-16		0.0241954	0.488446		0.0724852	0.0206782
LPST_RS07655	LPST_C1529	1023	Nif3-like dinuclear metal center hexameric protein]	179.898	251.306	228.916	225.356	0.482267	8.34294e-26		0.347639	4.02e-14		-0.157239	0.000755019		-0.0226105	0.675218
LPST_RS07660	LPST_C1530	708	tRNA (adenine(22)-N(1))-methyltransferase TrmK]	124.731	168.923	191.092	177.57	0.43754	8.49044e-11		0.615439	1.75e-22		0.0720201	0.315434		-0.105879	0.105607
LPST_RS07665	LPST_C1531	1206	O-antigen ligase domain-containing protein]	340.074	158.71	227.544	135.851	-1.09946	2.55957e-165	down	-0.579702	4.88e-59		-0.22437	3.39e-05		-0.744123	4e-58
LPST_RS07670	LPST_C1532	771	ABC transporter permease]	17.4657	13.5496	18.5003	17.2751	-0.366269	0.0820859		0.0830297	0.686229		0.350441	0.116747		-0.0988576	0.655296
LPST_RS07675	LPST_C1533	942	daunorubicin resistance protein DrrA family ABC transporter ATP-binding protein]	13.57	14.5317	15.255	11.7252	0.0987792	0.649383		0.168858	0.397782		-0.309595	0.160986		-0.379673	0.0686359
LPST_RS07680	LPST_C1534	507	MarR family transcriptional regulator]	188.424	172.893	223.6	201.62	-0.1241	0.102611		0.246938	0.000194526		0.22176	0.00326021		-0.149278	0.0342726
LPST_RS07685	LPST_C1535	2397	phosphoenolpyruvate synthase]	225.366	1137.61	831.673	3240.84	2.33566	0	up	1.88375	0	up	1.51036	0	up	1.96228	0	up
LPST_RS07690	LPST_C1536	369	rhodanese-like domain-containing protein]	27.7667	35.1447	30.2895	32.8671	0.339954	0.113383		0.125465	0.586106		-0.0966628	0.683606		0.117826	0.62532
LPST_RS07695	LPST_C1537	534	MarR family transcriptional regulator]	41.6634	42.2746	38.6714	38.3257	0.0210111	0.904221		-0.107512	0.503882		-0.141477	0.417174		-0.0129533	0.948003
LPST_RS07700	LPST_C1538	1146	hypothetical protein]	14.1346	13.5166	23.6856	21.7327	-0.0644999	0.749944		0.744779	3.47e-07		0.685133	2.45e-05		-0.124146	0.424629
LPST_RS07705	LPST_C1539	1107	membrane protein]	55.0926	62.9134	59.2328	60.0608	0.191509	0.0307374		0.104539	0.248359		-0.0669444	0.498511		0.0200254	0.85049
LPST_RS07710	LPST_C1541	975	quinone oxidoreductase]	43.7358	43.8438	54.2602	55.0867	0.00355619	0.978517		0.311078	0.00164348		0.329333	0.00182599		0.0218114	0.853836
LPST_RS07715	LPST_C1542	2277	proton-efflux P-type ATPase]	4.84257	3.26958	3.41263	3.66183	-0.56667	0.0165672		-0.504889	0.0268667		0.16346	0.578065		0.101679	0.727699
LPST_RS07720	LPST_C1543	1290	enolase]	3.93346	3.07176	3.79575	3.1898	-0.356733	0.31372		-0.0514128	0.883486		0.0544032	0.901981		-0.250917	0.506919
LPST_RS07725	LPST_C1544	1395	MFS transporter]	8.46393	6.88618	5.57029	4.19169	-0.297623	0.188394		-0.603574	0.00645852		-0.716171	0.00793209		-0.41022	0.157952
LPST_RS07730	LPST_C1545	450	MarR family transcriptional regulator]	465.999	521.138	782.497	649.713	0.161339	0.000587666		0.747759	4.34e-79		0.318137	2.82e-13		-0.268283	2.46e-12
LPST_RS07735	LPST_C1546	1146	succinyl-diaminopimelate desuccinylase]	158.035	176.345	123.815	158.271	0.158151	0.00183568		-0.352055	1.96e-11		-0.156004	0.00324426		0.354201	6.83e-11
LPST_RS07740	LPST_C1547	1692	nox3 protein]	33.3341	58.4066	45.5478	58.3666	0.809135	5.69867e-25		0.450385	4.4e-08		-0.000988795	0.990594		0.357761	1.55e-06
LPST_RS07745	LPST_C1548	753	DeoR/GlpR transcriptional regulator]	13.9955	9.40849	10.4608	6.47124	-0.572932	0.0180783		-0.419969	0.0710195		-0.53992	0.0858541		-0.692883	0.0175472
LPST_RS07750	LPST_C1549	606	NUDIX domain-containing protein]	16.5854	14.4648	16.8627	10.0066	-0.197364	0.426822		0.0239269	0.92256		-0.5316	0.0577708		-0.75289	0.00311135
LPST_RS07755	LPST_C1550	402	transcriptional regulator Spx]	88.5987	66.0129	68.3161	94.5477	-0.424538	0.000765263		-0.37506	0.00209407		0.518294	5.1e-05		0.468817	0.000151435
LPST_RS07760	LPST_C1551	390	DUF1722 domain-containing protein]	28.023	29.5576	39.0302	46.0907	0.0769198	0.749304		0.477981	0.0127473		0.640947	0.000846621		0.239885	0.200246
LPST_RS07765	LPST_C1552	633	oxidoreductase]	104.671	90.6749	81.8945	111.365	-0.207089	0.0226088		-0.354025	5.84e-05		0.296517	0.00119869		0.443453	6.9e-07
LPST_RS07770	LPST_C1553	1680	hypothetical protein]	90.8423	91.4164	94.9144	110.993	0.00908798	0.892518		0.0632621	0.273701		0.279939	3.29e-07		0.225765	2.23e-05
LPST_RS07775	LPST_C1554	669	phosphohydrolase]	10.5019	8.43596	22.5939	20.7183	-0.316024	0.290371		1.10529	1.12e-07	up	1.29628	6.1e-08	up	-0.12503	0.556937
LPST_RS07780	LPST_C1555	609	sugar O-acetyltransferase]	11.5365	10.6473	22.8973	20.0924	-0.115725	0.705906		0.988963	3.56e-06		0.916161	0.000157002		-0.188527	0.386877
LPST_RS07785	LPST_C1556	714	MurR/RpiR family transcriptional regulator]	15.17	11.2678	11.7776	9.5546	-0.429014	0.0700368		-0.36517	0.110288		-0.237939	0.42313		-0.301784	0.282818
LPST_RS07790	LPST_C1557	855	alpha/beta hydrolase]	13.9237	12.078	13.3213	12.5383	-0.20516	0.364739		-0.0638054	0.778852		0.0539617	0.842026		-0.0873933	0.725551
LPST_RS07795	LPST_C1558	642	NAD-dependent dehydratase]	4.40782	3.92778	3.81349	4.21672	-0.166351	0.735203		-0.208954	0.655258		0.102409	0.849991		0.145011	0.783991
LPST_RS07800	LPST_C1559	435	DUF2255 domain-containing protein]	2.0189	2.20833	3.67055	3.48505	0.129387	0.88038		0.862431	0.189931		0.658225	0.367728		-0.0748186	0.914742
LPST_RS07805	LPST_C1560	891	LysR family transcriptional regulator]	24.5319	18.4631	10.9911	11.181	-0.410011	0.0119308		-1.15833	2.6e-11	down	-0.7236	0.000359114		0.0247171	0.929808
LPST_RS07810	LPST_C1561	945	NADP-dependent oxidoreductase]	198.671	134.055	129.537	148.849	-0.567554	2.32652e-25		-0.61701	7.58e-31		0.151028	0.0191068		0.200485	0.00121814
LPST_RS07815		249	alpha/beta hydrolase]	36.8374	29.8989	46.1694	46.9672	-0.30108	0.244966		0.325764	0.141506		0.651561	0.0069806		0.0247171	0.923514
LPST_RS07820	LPST_C1563	1407	NADH oxidase]	149.526	114.36	193.146	217.11	-0.386812	1.28304e-14		0.369301	5.6e-18		0.924843	6.1e-88		0.16873	4.31e-05
LPST_RS07825	LPST_C1564	606	DNA-binding response regulator]	14.3311	17.6352	17.214	19.1197	0.299312	0.209044		0.264441	0.257599		0.116603	0.640738		0.151474	0.533787
LPST_RS07830	LPST_C1565	1104	sensor histidine kinase]	14.9375	11.7467	13.6914	14.6146	-0.34668	0.0666719		-0.125667	0.502439		0.315151	0.118403		0.0941385	0.651739
LPST_RS07835	LPST_C1566	771	ABC transporter permease]	14.3016	19.0006	10.0785	7.58419	0.409871	0.0418791		-0.504889	0.0268667		-1.32498	1.42e-08	down	-0.41022	0.157952
LPST_RS07840	LPST_C1567	888	ABC transporter ATP-binding protein]	12.7469	19.3369	11.8673	9.26767	0.601203	0.00137191		-0.103159	0.653264		-1.06107	2.9e-07	down	-0.356712	0.148562
LPST_RS15685		312	hypothetical protein]	4.69135	3.07892	4.43525	2.42948	-0.607578	0.381088		-0.0809859	0.900659		-0.341775	0.705013		-0.868368	0.25272
LPST_RS07845	LPST_C1569	468	GNAT family N-acetyltransferase]	26.063	27.9668	41.6231	17.5848	0.101712	0.647039		0.675381	8.51e-05		-0.669387	0.00327523		-1.24306	1.28e-10	down
LPST_RS07850	LPST_C1570	438	MarR family transcriptional regulator]	5.79242	7.12791	9.23504	6.67513	0.299312	0.518666		0.672953	0.0874779		-0.0946824	0.850231		-0.468323	0.258304
LPST_RS07855	LPST_C1571	669	membrane protein]	15.3152	8.79494	10.6605	6.47446	-0.800223	0.0014822		-0.522691	0.027709		-0.441912	0.204553		-0.719444	0.0195826
LPST_RS07860	LPST_C1572	900	ABC transporter ATP-binding protein]	140.515	69.3783	100.059	56.1881	-1.01817	6.50455e-46	down	-0.489871	2.18e-14		-0.304219	0.0018197		-0.832518	7.92e-24
LPST_RS07865	LPST_C1573	753	ABC transporter permease]	106.133	62.1917	82.4144	56.8031	-0.771077	6.58075e-19		-0.364903	5.11e-06		-0.130752	0.268386		-0.536926	2.47e-08
LPST_RS07870	LPST_C1574	1059	ABC transporter permease]	65.4219	88.3292	67.7475	54.8074	0.433117	1.46253e-08		0.0503945	0.575209		-0.688521	3.94e-17		-0.305798	0.000508788
LPST_RS07875	LPST_C1575	1071	hypothetical protein]	42.64	64.916	40.4515	36.6007	0.606367	2.63595e-11		-0.0760148	0.496437		-0.826704	1.79e-17		-0.144322	0.225952
LPST_RS07880	LPST_C1576	894	ABC transporter ATP-binding protein]	30.1254	46.0701	30.124	28.8277	0.612853	2.74724e-07		-6.59e-05	0.999581		-0.676377	5.84e-08		-0.0634587	0.692323
LPST_RS07885	LPST_C1577	390	GntR family transcriptional regulator]	17.0139	19.3972	22.381	22.2124	0.189129	0.51754		0.395554	0.123403		0.195518	0.496075		-0.0109068	0.970688
LPST_RS15690	LPST_C1578	234	hypothetical protein]	0.834017	1.02631	0.454898	2.77655	0.299312	0.866293		-0.874535	0.662694		1.43583	0.252638		2.60968	0.0707365
LPST_RS07890	LPST_C1579	1107	RNA polymerase sigma factor RpoD]	1010.62	782.729	868.876	778.344	-0.368653	3.77311e-66		-0.218015	1.46e-26		-0.00810493	0.780236		-0.158743	2.86e-12
LPST_RS07895	LPST_C1580	1878	DNA primase]	315.031	230.948	307.832	275.038	-0.447922	1.53664e-50		-0.033349	0.263258		0.252061	6.43e-15		-0.162512	3.92e-08
LPST_RS07900	LPST_C1581	2085	glycine--tRNA ligase subunit beta]	366.826	339.846	254.756	214.701	-0.110214	1.5551e-05		-0.525981	1.33e-91		-0.662551	2.42e-114		-0.246784	1.49e-15
LPST_RS07905	LPST_C1582	900	glycine--tRNA ligase subunit alpha]	278.645	189.589	163.69	125.852	-0.55555	3.13079e-32		-0.767459	2.85e-59		-0.591154	2.25e-23		-0.379244	3.83e-10
LPST_RS07910	LPST_C1583	777	DNA repair protein RecO]	354.905	257.464	341.531	281.514	-0.463061	1.07509e-25		-0.0554136	0.203768		0.128837	0.0119097		-0.27881	3.24e-10
LPST_RS07915	LPST_C1584	909	GTPase Era]	306.266	200.394	299.079	252.189	-0.611946	3.8195e-42		-0.0342563	0.44254		0.33167	1.96e-11		-0.24602	1.84e-08
LPST_RS07920	LPST_C1585	417	diacylglycerol kinase family protein]	224.177	145.418	238.674	206.443	-0.62443	1.67212e-15		0.0904057	0.2159		0.505541	1.36e-09		-0.209294	0.00498373
LPST_RS07925	LPST_C1586	480	endoribonuclease YbeY]	206.341	133.837	219.988	210.705	-0.624557	2.33577e-16		0.0923972	0.191934		0.654753	5.84e-17		-0.0622005	0.425107
LPST_RS07930	LPST_C1587	978	PhoH family protein]	179.894	142.792	229.109	223.657	-0.333236	1.07755e-09		0.348886	1.19e-13		0.647374	1.16e-34		-0.0347478	0.519813
LPST_RS07935	LPST_C1588	444	GatB/YqeY domain-containing protein]	6258.31	4526.45	5616.95	4222.89	-0.467393	7.62968e-252		-0.155986	3.56e-34		-0.100149	4.55e-10		-0.411556	2.83e-179
LPST_RS07940	LPST_C1589	189	30S ribosomal protein S21]	5199.1	3356.46	4422.86	3326.48	-0.631322	8.86457e-154		-0.233283	1.44e-26		-0.012943	0.698264		-0.410982	1.37e-60
LPST_RS07945	LPST_C1590	819	phosphotransferase]	92.8142	203.209	228.359	184.178	1.13054	6.5743e-71	up	1.29888	2.85e-104	up	-0.141862	0.0162671		-0.310202	5.68e-09
LPST_RS07950	LPST_C1591	726	short-chain dehydrogenase]	11.2902	16.705	15.5417	10.1424	0.565206	0.0119519		0.461068	0.0403167		-0.719879	0.00250044		-0.615741	0.00994307
LPST_RS07955	LPST_C1592	897	endonuclease]	177.21	134.535	168.629	145.346	-0.397479	7.14844e-12		-0.0716151	0.213726		0.11151	0.102565		-0.214354	0.000317756
LPST_RS07960	LPST_C1593	1161	CDP-glycerol glycerophosphotransferase family protein]	79.5096	60.6077	112.681	70.2316	-0.391627	3.23816e-07		0.503038	1.62e-15		0.212619	0.0125628		-0.682046	1.9e-24
LPST_RS07965	LPST_C1594	876	YitT family protein]	67.7267	59.9018	97.5755	89.2489	-0.177126	0.0672647		0.526794	2.23e-11		0.575235	7.57e-11		-0.128684	0.120488
LPST_RS07970	LPST_C1595	531	peptide-methionine (S)-S-oxide reductase]	43.5526	46.3577	67.9571	56.4879	0.0900491	0.576378		0.641863	2.53e-07		0.285132	0.0488162		-0.266682	0.0366345
LPST_RS07975	LPST_C1596	1797	aspartate--tRNA ligase]	334.769	296.419	311.164	310.394	-0.175529	1.02779e-09		-0.105494	0.000169935		0.066463	0.0387236		-0.00357195	0.923502
LPST_RS07980	LPST_C1597	1281	histidine--tRNA ligase]	249.93	214.753	220.703	222.404	-0.218846	3.97529e-08		-0.179415	3.53e-06		0.0505036	0.285575		0.0110732	0.828214
LPST_RS07985	LPST_C1598	849	N-acetylmuramoyl-L-alanine amidase]	398.595	177.076	322.723	227.412	-1.17056	5.63982e-151	down	-0.304627	9.54e-16		0.360942	2.63e-11		-0.504988	1.32e-29
LPST_RS07990	LPST_C1599	843	aminoglycoside phosphotransferase]	37.7356	35.7527	25.1278	30.0579	-0.0778724	0.582597		-0.586639	8.63e-06		-0.250309	0.0841375		0.258457	0.0955167
LPST_RS07995	LPST_C1600	624	HAD family hydrolase]	103.21	105.453	79.3228	68.3725	0.0310221	0.75619		-0.37977	2.23e-05		-0.62511	1.27e-10		-0.214318	0.048097
LPST_RS08000	LPST_C1601	447	D-aminoacyl-tRNA deacylase]	336.182	315.909	309.575	353.926	-0.0897301	0.139694		-0.118954	0.0404991		0.163938	0.00656292		0.193162	0.000914402
LPST_RS08005	LPST_C1602	2268	bifunctional (p)ppGpp synthetase/guanosine-3',5'-bis(diphosphate) 3'-pyrophosphohydrolase]	241.627	223.213	229.084	247.414	-0.114356	0.000162872		-0.0769012	0.00978021		0.148504	1.63e-06		0.111049	0.000249984
LPST_RS08010	LPST_C1603	336	hypothetical protein]	570.959	586.451	1032.78	867.895	0.0386241	0.485029		0.855074	7.04e-98		0.565509	3.15e-36		-0.250941	7.56e-11
LPST_RS08015	LPST_C1604	753	16S rRNA (uracil(1498)-N(3))-methyltransferase]	105.355	80.0519	112.807	100.089	-0.396256	1.7724e-06		0.0985983	0.213255		0.32227	0.000260439		-0.172584	0.0348734
LPST_RS08020	LPST_C1605	951	50S ribosomal protein L11 methyltransferase]	114.51	101.896	135.548	106.122	-0.168384	0.0165039		0.243327	8.67e-05		0.0586311	0.474101		-0.35308	5.02e-08
LPST_RS08025	LPST_C1606	630	DNA-3-methyladenine glycosylase]	34.2304	26.8746	35.1441	19.9383	-0.349039	0.033121		0.0380021	0.819695		-0.430701	0.0277968		-0.817742	1.57e-06
LPST_RS08030	LPST_C1607	291	hypothetical protein]	483.541	572.33	664.282	733.811	0.243209	1.37535e-05		0.458158	5.24e-19		0.358562	3.04e-12		0.143612	0.0042499
LPST_RS08035	LPST_C1608	291	hypothetical protein]	873.525	510.021	873.15	697.343	-0.776292	5.49424e-58		-0.000619858	0.990532		0.451312	2.52e-17		-0.324361	1.01e-12
LPST_RS08040	LPST_C1609	1836	elongation factor 4]	173.21	110.202	173.931	107.224	-0.652369	1.37273e-53		0.0059981	0.891351		-0.0395266	0.494133		-0.697893	2.1e-60
LPST_RS08045	LPST_C1610	1278	D-alanyl-lipoteichoic acid biosynthesis protein DltD]	1942.59	670.481	848.32	1286.46	-1.53471	0	down	-1.1953	0	down	0.940139	0		0.600728	2.71e-235
LPST_RS08050	LPST_C1611	243	D-alanine--poly(phosphoribitol) ligase subunit 2]	1339.62	450.168	597.499	929.116	-1.57328	1.74802e-227	down	-1.16481	2.47e-152	down	1.04539	9.5e-80	up	0.636921	8.8e-37
LPST_RS08055	LPST_C1612	1215	D-alanyl-lipoteichoic acid biosynthesis protein DltB]	1346.68	445.029	557.9	834.466	-1.59744	0	down	-1.27133	0	down	0.906954	4.1e-280		0.580848	5.88e-137
LPST_RS08060	LPST_C1613	1527	D-alanine--poly(phosphoribitol) ligase subunit 1]	1231.73	446.655	518.637	704.387	-1.46346	0	down	-1.24789	0	down	0.657208	1.3e-170		0.441644	1.46e-88
LPST_RS08065	LPST_C1614	150	teichoic acid D-Ala incorporation-associated protein DltX]	247.853	69.6451	116.381	162.428	-1.83139	2.56228e-33	down	-1.09063	8.57e-17	down	1.22171	4.82e-12	up	0.480946	0.00217813
LPST_RS08070	LPST_C1615	1176	peptidase S12]	629.955	206.154	263.128	295.575	-1.61153	0	down	-1.25948	0	down	0.519802	4.83e-37		0.167759	1.36e-05
LPST_RS08075	LPST_C1616	1143	molecular chaperone DnaJ]	558.332	394.061	402.316	252.571	-0.502703	6.25109e-67		-0.472794	2.55e-63		-0.641729	4.17e-69		-0.671637	6.66e-81
LPST_RS08080	LPST_C1617	1869	molecular chaperone DnaK]	1004.05	709.673	602.682	454.926	-0.500598	5.13946e-193		-0.736357	0		-0.641522	2.17e-201		-0.405763	2.22e-79
LPST_RS08085	LPST_C1618	600	nucleotide exchange factor GrpE]	529.046	387.051	361.562	240.213	-0.450871	4.86909e-28		-0.549152	7.89e-42		-0.688207	8.62e-41		-0.589926	5.22e-31
LPST_RS08090	LPST_C1619	1044	HrcA family transcriptional regulator]	523.698	381.051	372.357	241.671	-0.458749	7.5256e-49		-0.492048	1.8e-58		-0.656938	1.02e-63		-0.62364	2.93e-60
LPST_RS08095	LPST_C1620	711	acetolactate decarboxylase]	191.18	283.39	212.443	234.695	0.56786	3.76038e-27		0.152144	0.00803209		-0.272006	2.39e-07		0.143709	0.01218
LPST_RS08100	LPST_C1621	1002	riboflavin biosynthesis protein RibF]	145.104	266.28	193.345	200.036	0.875859	1.81268e-74		0.414091	5.18e-16		-0.412684	3.63e-19		0.0490835	0.381323
LPST_RS08105	LPST_C1622	924	tRNA pseudouridine(55) synthase TruB]	75.9307	154.256	128.104	111.567	1.02257	6.09852e-52	up	0.754558	7.38e-28		-0.467417	2.88e-13		-0.199406	0.00336949
LPST_RS08110	LPST_C1623	522	shikimate kinase]	31.592	13.802	17.5371	31.5314	-1.19468	8.75657e-09	down	-0.84915	9.42e-06		1.19191	3.23e-08	up	0.84638	2.22e-05
LPST_RS08115	LPST_C1624	1098	prephenate dehydrogenase]	52.1671	21.9815	20.6494	59.5668	-1.24685	2.68156e-29	down	-1.33704	2.8e-34	down	1.43822	9.58e-39	up	1.52841	8.49e-45	up
LPST_RS08120	LPST_C1625	1299	3-phosphoshikimate 1-carboxyvinyltransferase]	66.7059	32.5384	26.55	88.529	-1.03567	9.62416e-33	down	-1.3291	9.51e-51	down	1.44401	1.17e-67	up	1.73744	2.22e-93	up
LPST_RS08125	LPST_C1626	528	amino acid biosynthesis protein]	60.2482	25.6985	22.1763	100.902	-1.22924	1.71546e-16	down	-1.4419	7.95e-22	down	1.97321	4.91e-49	up	2.18587	4.77e-59	up
LPST_RS08130	LPST_C1627	1170	chorismate synthase]	63.1351	34.3812	32.8436	101.252	-0.87682	1.35899e-21		-0.94283	1.53e-25		1.55825	7.52e-78	up	1.62426	1.63e-87	up
LPST_RS08135	LPST_C1628	1455	MFS transporter]	57.4749	40.7687	68.5498	98.8337	-0.495472	1.2303e-09		0.254219	0.000332759		1.27754	4.08e-70	up	0.527851	2.49e-17
LPST_RS08140	LPST_C1629	354	ribosome-binding factor A]	1043.06	1050.51	1087.91	1065.42	0.0102715	0.808431		0.0607453	0.0942621		0.0203289	0.636942		-0.0301448	0.461519
LPST_RS08145		2577	translation initiation factor IF-2]	988.182	1090.49	1089.62	1002.22	0.142122	1.53258e-27		0.140971	1.43e-28		-0.121774	1.81e-19		-0.120623	3.34e-20
LPST_RS08150	LPST_C1631	306	hypothetical protein]	643.837	680.441	693.986	642.989	0.0797752	0.120052		0.108213	0.0256875		-0.0816757	0.131055		-0.110113	0.0311492
LPST_RS08155	LPST_C1632	300	YlxR family protein]	441.387	479.911	476.523	404.627	0.120723	0.0487191		0.110504	0.0643332		-0.246176	8.91e-05		-0.235956	0.000116004
LPST_RS08160	LPST_C1633	1218	transcription termination/antitermination protein NusA]	466.75	469.762	502.079	397.402	0.00928274	0.783071		0.105266	0.000154515		-0.241332	3.48e-15		-0.337315	3.38e-31
LPST_RS08165	LPST_C1634	477	ribosome maturation factor RimP]	221.55	226.562	301.932	227.013	0.0322759	0.673732		0.446594	7.1e-14		0.0028729	0.972194		-0.411445	2.2e-11
LPST_RS08170	LPST_C1635	4314	DNA polymerase III subunit alpha]	151.64	137.92	111.406	117.548	-0.136825	6.95426e-07		-0.444831	3.9e-58		-0.230582	1.6e-14		0.0774241	0.0178279
LPST_RS08175	LPST_C1638	1710	proline--tRNA ligase]	555.521	411.424	485.668	397.87	-0.433214	1.20672e-75		-0.193872	2.18e-18		-0.0483311	0.0957714		-0.287673	2.38e-31
LPST_RS08180	LPST_C1639	1278	RIP metalloprotease RseP]	267.696	196.465	231.133	185.56	-0.446321	1.38055e-29		-0.211873	1.5e-08		-0.0823924	0.0915835		-0.31684	4.99e-14
LPST_RS08185	LPST_C1640	786	CDP-archaeol synthase]	144.011	96.2456	123.104	98.7795	-0.581389	1.94575e-16		-0.226308	0.000644597		0.0374911	0.696038		-0.31759	2.35e-05
LPST_RS08190	LPST_C1641	780	ditrans,polycis-undecaprenyl-diphosphate synthase ((2E,6E)-farnesyl-diphosphate specific)]	109.465	72.2006	135.105	91.3485	-0.600383	2.18079e-13		0.30361	1.08e-05		0.339369	0.000189795		-0.564624	1.54e-14
LPST_RS08195	LPST_C1642	564	ribosome-recycling factor]	986.008	814.57	1087.67	1132.39	-0.27556	6.90619e-20		0.141576	3.15e-07		0.475259	3.76e-57		0.0581229	0.0478097
LPST_RS08200	LPST_C1643	723	UMP kinase]	698.176	564.183	793.266	821.501	-0.307428	4.49943e-22		0.184214	1.31e-10		0.5421	2.35e-67		0.0504589	0.102579
LPST_RS08205	LPST_C1644	879	elongation factor Ts]	2237.57	1796.39	1801.71	1440.36	-0.316834	4.20961e-87		-0.312564	1.06e-89		-0.318671	6.25e-67		-0.322942	6.9e-73
LPST_RS08210	LPST_C1645	804	30S ribosomal protein S2]	5251.23	3861.16	3854.3	3627.29	-0.443623	0		-0.446188	0		-0.0901405	2.29e-12		-0.0875755	2.39e-12
LPST_RS08215	LPST_C1646	723	haloacid dehalogenase]	182.068	82.5431	88.7786	61.5564	-1.14126	3.34299e-57	down	-1.0362	7.76e-52	down	-0.423238	2.42e-05		-0.528303	2.3e-08
LPST_RS08220	LPST_C1647	999	lactate dehydrogenase]	7969.03	5075.72	4100.46	4896.15	-0.650792	0		-0.958618	0		-0.0519652	2.53e-07		0.255861	5.93e-144
LPST_RS08225		306	GIY-YIG nuclease family protein]	81.6355	69.4568	80.7042	64.0512	-0.233082	0.125891		-0.0165541	0.915969		-0.11689	0.5167		-0.333418	0.0323713
LPST_RS08230	LPST_C1648	759	tRNA1(Val) (adenine(37)-N6)-methyltransferase]	125.735	103.15	117.946	91.8785	-0.28565	0.000135364		-0.0922637	0.216337		-0.166941	0.057809		-0.360328	4.28e-06
LPST_RS08235	LPST_C1649	636	1-acyl-sn-glycerol-3-phosphate acyltransferase]	203.752	146.132	249.378	177.241	-0.479537	1.66293e-13		0.291522	1.8e-07		0.278434	9.66e-05		-0.492625	6.97e-17
LPST_RS08240	LPST_C1650	237	YneF family protein]	653.827	587.722	568.61	582.548	-0.153774	0.00850759		-0.201469	0.00034756		-0.0127577	0.861762		0.0349369	0.620144
LPST_RS08245	LPST_C1651	240	DUF896 family protein]	524.086	473.307	492.313	557.67	-0.147028	0.0242814		-0.0902276	0.161927		0.236636	0.000288928		0.179836	0.00491766
LPST_RS08250	LPST_C1652	633	transcriptional repressor LexA]	801.913	838.268	877.129	851.743	0.0639658	0.0423538		0.129342	9.14e-06		0.0230059	0.513556		-0.0423708	0.192148
LPST_RS15695		180	DNA alkylation repair protein]	20.6002	24.6827	24.8374	26.4698	0.260838	0.49644		0.269855	0.462332		0.100848	0.800385		0.0918313	0.819249
LPST_RS08255	LPST_C1653	630	hypothetical protein]	78.3738	65.1851	100.532	108.114	-0.265829	0.0119838		0.359217	6.8e-05		0.729934	4.83e-14		0.104887	0.269798
LPST_RS08260	LPST_C1654	1170	hydroxymethylglutaryl-CoA synthase]	155.794	104.786	141.837	136.884	-0.572199	5.27255e-25		-0.135409	0.00940948		0.385509	1.11e-10		-0.0512818	0.406771
LPST_RS08265	LPST_C1655	393	hypothetical protein]	127.375	96.8566	144.637	107.459	-0.395164	0.000177397		0.183346	0.0556969		0.149861	0.227893		-0.428649	1.76e-05
LPST_RS08270	LPST_C1656	393	hypothetical protein]	16.1392	14.666	17.6056	10.7459	-0.138093	0.668212		0.125465	0.672624		-0.44869	0.202752		-0.712248	0.0229153
LPST_RS08275	LPST_C1657	942	glycosyltransferase]	378.407	212.112	255.719	226.917	-0.835114	1.93843e-91		-0.56538	2.83e-49		0.0973364	0.0650318		-0.172398	0.000227776
LPST_RS08280	LPST_C1659	573	transposase]	14.9861	17.3935	10.0316	7.37021	0.21492	0.387273		-0.579079	0.0269677		-1.23877	1.12e-05	down	-0.444768	0.194253
LPST_RS08285	LPST_C1660	1185	LytR family transcriptional regulator]	159.01	127.07	79.2282	56.016	-0.323499	8.42885e-10		-1.00503	4.46e-70	down	-1.18171	5.06e-65	down	-0.500174	1.04e-10
LPST_RS08290	LPST_C1661	792	ABC transporter ATP-binding protein]	144.399	105.675	85.4794	55.7834	-0.45043	6.98481e-11		-0.756409	4.53e-27		-0.92172	8.82e-25		-0.615741	3.46e-11
LPST_RS08300	LPST_C1663	1212	FtsW/RodA/SpoVE family cell cycle protein]	134.776	71.3333	48.656	21.4427	-0.917918	8.59116e-50		-1.46988	7.54e-110	down	-1.73409	2.32e-66	down	-1.18213	1.1e-27	down
LPST_RS08310	LPST_C1664	531	holin]	82.5111	40.4782	56.7311	69.5392	-1.02744	5.59891e-17	down	-0.540448	1.17e-06		0.780682	5.38e-09		0.293687	0.0195728
LPST_RS08315	LPST_C1665	264	holin]	59.1394	37.2969	47.5781	46.7596	-0.665064	0.000818262		-0.31382	0.095806		0.326208	0.16208		-0.0250359	0.919694
LPST_RS08320	LPST_C1666	1173	LysM peptidoglycan-binding domain-containing protein]	67.3826	40.4354	50.8182	73.9443	-0.736757	2.1822e-17		-0.40703	4.73e-07		0.870819	2.14e-23		0.541093	2.43e-11
LPST_RS08325	LPST_C1667	360	hypothetical protein]	53.3979	30.353	29.864	53.5411	-0.814945	7.18661e-06		-0.838375	2.14e-06		0.818809	1.42e-05		0.842239	4.51e-06
LPST_RS08330	LPST_C1668	252	hypothetical protein]	18.5867	11.9125	14.7842	30.9387	-0.641794	0.0869099		-0.330215	0.356231		1.37694	2.58e-05	up	1.06536	0.000463883	up
LPST_RS08335	LPST_C1669	2547	tail fiber protein]	49.3072	30.5498	38.1149	54.8017	-0.690634	3.92166e-24		-0.371441	4.84e-09		0.843056	4.92e-35		0.523864	1.23e-16
LPST_RS08340	LPST_C1670	2415	hypothetical protein]	27.1931	14.9662	25.1239	29.3693	-0.861531	8.33747e-19		-0.11418	0.205522		0.972601	4.68e-23		0.22525	0.0115243
LPST_RS08345	LPST_C1671	1773	phage tail protein]	35.6637	19.7759	27.6171	34.4461	-0.850713	8.53288e-18		-0.368895	4.45e-05		0.800597	1.01e-14		0.318778	0.00087708
LPST_RS08350	LPST_C1672	5031	peptidase M23]	82.9944	42.7707	62.0565	82.2633	-0.956391	4.37377e-134		-0.419432	7.92e-34		0.943627	8.97e-123		0.406668	5.35e-30
LPST_RS08355	LPST_C1673	192	hypothetical protein]	22.8703	17.5113	13.8602	23.6874	-0.385186	0.313745		-0.722532	0.0563322		0.435832	0.275813		0.773178	0.0500073
LPST_RS08360	LPST_C1674	375	hypothetical protein]	57.2469	23.0549	38.6044	42.4479	-1.31212	1.22388e-12	down	-0.568432	0.000428106		0.880617	2.79e-05		0.136927	0.505171
LPST_RS08365	LPST_C1675	654	phage tail protein]	310.645	132.563	212.078	240.91	-1.22859	2.66552e-98	down	-0.550668	2.34e-27		0.861818	7.42e-41		0.183899	0.0016708
LPST_RS08370	LPST_C1676	381	DUF806 domain-containing protein]	224.613	118.187	173.499	189.286	-0.926374	4.20044e-27		-0.372519	1.44e-06		0.679501	3.45e-13		0.125646	0.167221
LPST_RS08375	LPST_C1677	408	hypothetical protein]	222.186	93.8843	139.841	157.385	-1.24281	2.22091e-45	down	-0.667981	1.04e-17		0.745345	9.31e-14		0.170516	0.0735961
LPST_RS08380		348	head-tail adaptor protein]	169.924	84.1925	118.375	136.601	-1.01312	5.49981e-22	down	-0.521519	4.14e-08		0.69821	1.81e-09		0.206604	0.062889
LPST_RS08385	LPST_C1678	333	phage gp6-like head-tail connector protein]	217.43	106.015	124.667	180.151	-1.03629	1.3437e-27	down	-0.80248	2.34e-19		0.76494	1.8e-13		0.531129	5.89e-08
LPST_RS08390	LPST_C1679	1233	phage major capsid protein]	277.624	140.432	173.18	260.394	-0.983265	2.7163e-115		-0.680862	1.81e-65		0.890831	8.56e-87		0.588428	3.81e-45
LPST_RS08395	LPST_C1680	756	Clp protease ClpP]	184.318	92.1232	107.854	162.285	-1.00056	4.62352e-49	down	-0.773115	6.44e-34		0.816893	2.26e-29		0.589449	5.29e-18
LPST_RS08400	LPST_C1681	1194	phage portal protein]	187.314	91.2149	107.159	155.264	-1.03812	9.41549e-83	down	-0.805705	1.56e-57		0.767378	1.98e-39		0.534963	1.59e-22
LPST_RS08405	LPST_C1682	195	DUF1056 domain-containing protein]	50.041	23.3998	25.1103	36.0951	-1.09662	4.44983e-05	down	-0.994829	0.000107099		0.62531	0.0484653		0.523523	0.0885996
LPST_RS08410	LPST_C1683	1899	terminase large subunit]	84.1685	39.3936	46.973	59.7594	-1.09532	7.92928e-65	down	-0.841448	1.36e-44		0.601204	2.19e-16		0.347334	5.21e-07
LPST_RS08415	LPST_C1684	456	phage terminase small subunit P27 family]	69.1192	31.8627	40.6176	49.8683	-1.11721	3.22213e-14	down	-0.766982	1.61e-08		0.646252	0.000139337		0.296019	0.070158
LPST_RS08420	LPST_C1685	252	hypothetical protein]	60.7939	18.5835	23.6547	47.6972	-1.70991	2.82459e-13	down	-1.3618	2.5e-10	down	1.35988	1.74e-07	up	1.01178	2.56e-05	up
LPST_RS08425	LPST_C1686	270	hypothetical protein]	63.6077	36.0233	35.0878	31.2825	-0.820269	2.06974e-05		-0.858233	5e-06		-0.203578	0.449934		-0.165614	0.539675
LPST_RS08430	LPST_C1687	513	HNH endonuclease]	63.912	33.0038	39.8394	43.272	-0.953454	1.20212e-11		-0.68189	2.15e-07		0.390799	0.0209344		0.119235	0.492494
LPST_RS08440	LPST_C1689	813	hypothetical protein]	152.671	105.456	121.11	127.199	-0.53379	1.60466e-15		-0.334108	1.5e-07		0.270446	0.000294096		0.0707645	0.365756
LPST_RS08445	LPST_C1690	429	transcriptional regulator]	93.4857	44.2245	47.3921	58.0551	-1.0799	7.20555e-17	down	-0.980101	2.53e-15		0.392579	0.0136625		0.292778	0.0599847
LPST_RS08450	LPST_C1691	309	hypothetical protein]	37.2636	28.3679	13.4349	28.7359	-0.393506	0.085827		-1.47178	6.56e-09	down	0.0185973	0.95129		1.09687	0.000120076	up
LPST_RS08455	LPST_C1692	786	ATP-binding protein]	31.2852	24.4433	17.3347	29.4823	-0.35604	0.019839		-0.851815	4.91e-08		0.270409	0.104472		0.766184	3.54e-06
LPST_RS08460	LPST_C1693	798	hypothetical protein]	29.9588	21.9691	15.6067	31.3458	-0.447501	0.00408158		-0.940808	4.63e-09		0.512794	0.00131478		1.0061	8.56e-10	up
LPST_RS08465		258	hypothetical protein]	26.4752	18.6167	8.66421	21.825	-0.508043	0.0943388		-1.6115	2.04e-06	down	0.229381	0.521125		1.33284	0.000377642	up
LPST_RS08470	LPST_C1696	201	hypothetical protein]	17.9625	8.96103	5.29582	15.0845	-1.00325	0.0247669		-1.76206	0.00026638	down	0.751334	0.136039		1.51014	0.00474956
LPST_RS08475		249	hypothetical protein]	13.7161	7.71584	9.83236	9.56739	-0.829971	0.0661258		-0.480256	0.257142		0.310301	0.581673		-0.0394132	0.945917
LPST_RS08480	LPST_C1697	204	DNA-binding protein]	16.7417	6.47478	6.26153	14.8627	-1.37054	0.00463676		-1.41886	0.0026536		1.19879	0.0229976		1.24711	0.0158297
LPST_RS08485		291	hypothetical protein]	203.543	176.197	262.64	218.431	-0.208148	0.030827		0.367752	7.08e-06		0.309994	0.00134108		-0.265906	0.00181405
LPST_RS15700		264	SinR family protein]	378.122	315.659	396.753	372.436	-0.260486	0.000365559		0.069389	0.335523		0.238626	0.00190755		-0.0912489	0.229439
LPST_RS08490	LPST_C1698	261	hypothetical protein]	28.4141	25.7638	24.4703	29.8718	-0.14126	0.633563		-0.215572	0.445022		0.21344	0.482027		0.287751	0.327824
LPST_RS08495	LPST_C1699	357	hypothetical protein]	59.5867	44.7349	62.019	50.9578	-0.41359	0.0123835		0.0577203	0.725069		0.187905	0.330119		-0.283405	0.0883364
LPST_RS08500	LPST_C1700	204	hypothetical protein]	42.5717	28.2536	25.5679	39.8108	-0.591459	0.0277099		-0.735559	0.00533899		0.494726	0.0897256		0.638826	0.0253535
LPST_RS08505	LPST_C1701	753	phage repressor protein/antirepressor Ant]	82.4181	50.8696	46.3669	76.073	-0.696158	1.00759e-12		-0.829866	1.08e-17		0.580581	2.3e-08		0.714289	3.35e-12
LPST_RS08510	LPST_C1702	216	hypothetical protein]	61.4392	33.3549	28.0899	28.5753	-0.88126	7.2733e-05		-1.12911	4.37e-07	down	-0.223131	0.480397		0.0247171	0.945722
LPST_RS08515	LPST_C1703	327	XRE family transcriptional regulator]	105.339	93.6386	107.423	104.974	-0.169859	0.189739		0.0282628	0.82947		0.164855	0.233659		-0.0332661	0.820483
LPST_RS08520		390	ImmA/IrrE family metallo-endopeptidase]	83.5685	92.0596	107.538	122.168	0.13961	0.275441		0.363812	0.00113944		0.408228	0.000292789		0.184025	0.0994313
LPST_RS08525	LPST_C1705	879	hypothetical protein]	134.103	151.907	120.978	164.214	0.179849	0.00427869		-0.148599	0.0233291		0.11239	0.0822028		0.440837	8.2e-13
LPST_RS08530	LPST_C1706	201	hypothetical protein]	66.5097	54.3636	55.6061	70.5741	-0.290925	0.169996		-0.258322	0.207797		0.376498	0.0811946		0.343895	0.102317
LPST_RS08535	LPST_C1708	231	hypothetical protein]	62.5188	54.061	66.8168	128.442	-0.209701	0.305701		0.0959207	0.624591		1.24846	7.02e-15	up	0.94284	2.34e-10
LPST_RS08540		189	hypothetical protein]	12.9074	22.2366	16.333	22.9176	0.784739	0.0512129		0.33959	0.446889		0.0435149	0.918662		0.488664	0.22165
LPST_RS15705	LPST_C1709	177	hypothetical protein]	35.2832	21.0306	22.2514	42.213	-0.746491	0.0215471		-0.665082	0.0331932		1.0052	0.00158367		0.923788	0.00256521
LPST_RS08545		258	hypothetical protein]	21.1802	19.0821	19.3913	37.774	-0.150491	0.665311		-0.127301	0.704003		0.985171	0.000351471		0.961981	0.000314793
LPST_RS08550	LPST_C1710	336	hypothetical protein]	131.268	86.4846	123.237	141.48	-0.602003	1.62803e-07		-0.0910877	0.418945		0.710084	1.02e-09		0.199168	0.0735588
LPST_RS08555	LPST_C1711	1164	site-specific integrase]	125.747	82.0119	99.313	106.053	-0.616624	4.61473e-23		-0.340473	5.8e-09		0.370877	5.69e-08		0.0947268	0.171182
LPST_RS08560	LPST_C1712	1191	NUDIX hydrolase]	78.2442	76.4223	89.4647	104.285	-0.0339907	0.681077		0.193334	0.00481725		0.448465	6.19e-11		0.221141	0.000813076
LPST_RS15710		297	hypothetical protein]	5.25683	8.08605	7.16808	6.19816	0.62124	0.245528		0.447393	0.411876		-0.383595	0.49575		-0.209748	0.721405
LPST_RS08570		207	hypothetical protein]	18.3846	10.4415	33.4251	26.1559	-0.816165	0.055266		0.862431	0.00429732		1.3248	0.000767699		-0.353795	0.254813
LPST_RS08575	LPST_C1715	762	SAM-dependent methyltransferase]	30.3497	33.4075	37.8568	30.553	0.138489	0.36541		0.318871	0.0191359		-0.128858	0.43221		-0.309239	0.0311574
LPST_RS08580	LPST_C1716	348	hypothetical protein]	470.235	530.344	674.158	622.33	0.173547	0.00109498		0.519706	2.17e-28		0.230753	5.37e-06		-0.115407	0.016951
LPST_RS08585	LPST_C1717	1212	MFS transporter]	2.33483	3.17037	3.6009	3.39509	0.441331	0.284902		0.625036	0.0966257		0.0987973	0.82049		-0.0849074	0.838455
LPST_RS08590	LPST_C1718	585	ArsR family transcriptional regulator]	29.691	24.6313	34.2083	26.6549	-0.269531	0.143936		0.20432	0.219007		0.113904	0.593303		-0.359947	0.038914
LPST_RS08595	LPST_C1719	519	adenine phosphoribosyltransferase]	622.331	346.814	527.923	358.448	-0.843519	2.18404e-84		-0.237354	7.81e-10		0.0475995	0.426133		-0.558565	2.51e-35
LPST_RS08600	LPST_C1720	2337	single-stranded-DNA-specific exonuclease RecJ]	207.979	178.55	198.635	176.12	-0.22011	7.60891e-12		-0.0663115	0.0380258		-0.0197641	0.628276		-0.173563	1.63e-07
LPST_RS08605	LPST_C1721	351	LapA family protein]	99.248	82.1045	100.381	99.6473	-0.273577	0.0314286		0.0163721	0.900603		0.27937	0.0358458		-0.01058	0.944817
LPST_RS08610	LPST_C1722	792	KR domain-containing protein]	114.09	90.21	110.612	90.9215	-0.33881	1.13416e-05		-0.0446548	0.576277		0.0113345	0.913183		-0.282821	0.000356194
LPST_RS08615	LPST_C1723	936	ribonuclease Z]	123.122	76.3315	105.991	83.9906	-0.689735	3.34501e-22		-0.216142	0.00100446		0.13795	0.119722		-0.335643	6.03e-06
LPST_RS08620		285	hypothetical protein]	84.9117	111.23	174.796	140.581	0.38951	0.0036105		1.04163	1.43e-20	up	0.337857	0.00621578		-0.314266	0.00329406
LPST_RS08625	LPST_C1726	1296	GTPase ObgE]	358.019	289.539	315.231	234.535	-0.306277	2.95318e-20		-0.183626	9.24e-09		-0.303957	1.97e-15		-0.426609	2.82e-32
LPST_RS08630	LPST_C1727	756	DeoR/GlpR transcriptional regulator]	172.701	127.702	290.192	267.562	-0.435498	1.37882e-11		0.748731	6.92e-50		1.0671	5.82e-74	up	-0.117133	0.0192846
LPST_RS08635	LPST_C1728	918	1-phosphofructokinase]	195.691	143.361	315.048	303.27	-0.44893	2.67934e-16		0.68699	2.15e-56		1.08095	1.64e-103	up	-0.0549679	0.226114
LPST_RS08640	LPST_C1729	1968	PTS fructose transporter subunit IIC]	247.421	189.208	368.775	334.485	-0.386994	3.34236e-32		0.575774	3.16e-102		0.82197	2.65e-154		-0.140797	8.91e-08
LPST_RS08645	LPST_C1730	1323	metallophosphoesterase]	9.58836	15.9741	25.7466	23.1631	0.736376	1.68247e-05		1.42503	6.76e-23	up	0.536096	0.000186276		-0.152553	0.258994
LPST_RS08650	LPST_C1731	1452	hypothetical protein]	2.62095	2.72904	2.49254	2.31188	0.0583041	0.890026		-0.0724744	0.858552		-0.239328	0.578833		-0.108549	0.813863
LPST_RS08655	LPST_C1732	969	glycosyl transferase family 2]	1.61123	1.98271	1.31822	2.45849	0.299312	0.617945		-0.289573	0.650502		0.310301	0.581673		0.899186	0.112404
LPST_RS08660	LPST_C1733	1275	hypothetical protein]	1.45413	1.69522	3.17251	2.20817	0.22131	0.693704		1.12546	0.00663133		0.381385	0.460783		-0.522771	0.208256
LPST_RS08665	LPST_C1734	1029	glycosyl transferase family 1]	1.61211	2.10049	2.27581	2.73607	0.381774	0.496409		0.497434	0.338136		0.381385	0.460783		0.265725	0.601793
LPST_RS08670	LPST_C1735	1092	glycosyltransferase family 1 protein]	1.5191	0.989652	0.779824	1.88409	-0.618226	0.340913		-0.961998	0.139621		0.928872	0.141487		1.27264	0.0462302
LPST_RS08675	LPST_C1736	666	sugar transferase]	1.31865	1.26208	0.958973	1.13814	-0.0632578	0.943433		-0.459498	0.598221		-0.14913	0.878963		0.24711	0.810223
LPST_RS08680	LPST_C1737	942	epimerase]	0.828705	0.892298	0.226	0.459811	0.106667	0.906858		-1.87454	0.0895085		-0.956485	0.353115		1.02472	0.480056
LPST_RS08685	LPST_C1738	795	polysaccharide biosynthesis protein; phosphatase]	1.10468	3.77603	1.47284	2.04312	1.77324	0.0012711		0.414972	0.57934		-0.886096	0.0841073		0.472176	0.488411
LPST_RS08690	LPST_C1739	708	exopolysaccharide biosynthesis protein]	2.06737	3.73123	1.35313	1.83535	0.851853	0.100416		-0.611501	0.363348		-1.0236	0.0664064		0.439755	0.567119
LPST_RS08695	LPST_C1740	759	polysaccharide biosynthesis protein]	1.28564	1.74026	0.56098	1.85469	0.436816	0.55174		-1.19646	0.179036		0.0918779	0.90345		1.72516	0.0382114
LPST_RS08700	LPST_C1741	1815	excinuclease ABC subunit UvrC]	185.483	149.518	179.521	212.096	-0.310961	1.91607e-15		-0.0471284	0.232656		0.504397	8.91e-39		0.240564	4.5e-11
LPST_RS08705	LPST_C1742	741	amino acid ABC transporter ATP-binding protein]	176.197	117.647	87.1967	84.3194	-0.582724	7.72961e-19		-1.01484	9.71e-50	down	-0.480528	6.16e-09		-0.0484081	0.639702
LPST_RS08710	LPST_C1743	1476	ABC transporter permease]	119.926	62.3168	57.9107	49.8876	-0.944446	2.03521e-56		-1.05024	9.42e-71	down	-0.32094	5.39e-05		-0.215148	0.00777751
LPST_RS15715	LPST_C1744	171	hypothetical protein]	1072.24	735.915	891.408	661.744	-0.543014	5.48126e-23		-0.266469	2.61e-07		-0.153266	0.0249543		-0.429811	6.65e-13
LPST_RS08715	LPST_C1745	408	iron-sulfur cluster biosynthesis family protein]	1628.01	2154.63	2070.22	2931.14	0.404334	7.89922e-62		0.346676	2e-47		0.44402	9.6e-94		0.501678	5.5e-124
LPST_RS08720	LPST_C1746	297	nucleotide pyrophosphohydrolase]	397.548	251.88	423.992	370.796	-0.658391	5.00673e-21		0.092908	0.149126		0.557885	4.48e-14		-0.193413	0.00331891
LPST_RS08725	LPST_C1747	594	GTP-binding protein]	226.701	145.751	295.863	214.019	-0.637285	1.55887e-22		0.384137	6.79e-13		0.554231	6.78e-16		-0.467191	5.73e-17
LPST_RS08730	LPST_C1748	1266	ATP-dependent Clp protease ATP-binding subunit ClpX]	645.677	502.316	627.493	544.592	-0.362218	3.85304e-47		-0.041213	0.0969279		0.11658	3.09e-05		-0.204425	3.72e-16
LPST_RS08735	LPST_C1749	1323	trigger factor]	3215.12	2355.36	2722.86	1952.08	-0.448928	0		-0.239751	6.29e-117		-0.270931	1.05e-96		-0.480108	0
LPST_RS08740	LPST_C1750	1188	elongation factor Tu]	22940	19545.9	24837.1	20837.1	-0.231	0		0.114633	1.27e-197		0.0922893	6.97e-97		-0.253344	0
LPST_RS08745	LPST_C1751	915	hypothetical protein]	49.3765	44.0941	46.0684	46.0361	-0.163239	0.145989		-0.100047	0.366949		0.0621787	0.631312		-0.00101318	0.993143
LPST_RS08750	LPST_C1752	1725	RNase J family beta-CASP ribonuclease]	564.719	521.381	731.917	637.158	-0.115195	2.99562e-07		0.374145	7.64e-81		0.289312	2.96e-39		-0.200029	4.99e-24
LPST_RS08755	LPST_C1753	873	4-hydroxy-tetrahydrodipicolinate synthase]	228.693	177.985	342.627	246.836	-0.361656	1.95343e-12		0.583229	7.14e-44		0.471801	8.81e-20		-0.473085	1.02e-28
LPST_RS08760	LPST_C1754	1203	MFS transporter]	3.65012	1.59704	2.2121	1.89027	-1.19254	0.00393516		-0.722532	0.0563322		0.243187	0.674775		-0.226822	0.664373
LPST_RS08765	LPST_C1755	270	30S ribosomal protein S15]	6548.34	4727.51	5386.17	4361.9	-0.47005	3.04546e-162		-0.28187	1.3e-66		-0.116124	1.04e-08		-0.304304	5.11e-60
LPST_RS08770	LPST_C1756	255	30S ribosomal protein S20]	5079.13	3237.39	4983.76	4396.81	-0.649751	7.06779e-213		-0.0273475	0.169729		0.441626	4.27e-87		-0.180777	4.32e-20
LPST_RS08775	LPST_C1757	1062	DNA polymerase III subunit delta]	92.067	79.7127	70.2624	68.0098	-0.207875	0.00496297		-0.389931	6.98e-08		-0.229067	0.00598281		-0.0470106	0.624688
LPST_RS08780	LPST_C1758	2292	DNA internalization-related competence protein ComEC/Rec2]	80.678	71.1456	72.4966	60.1901	-0.181402	0.000627952		-0.154262	0.00276455		-0.241248	4.13e-05		-0.268388	2.07e-06
LPST_RS08785	LPST_C1759	486	ComE operon protein 2]	88.1432	72.8867	79.506	45.8988	-0.274194	0.0161869		-0.148786	0.184887		-0.667201	7.32e-07		-0.792608	4.46e-10
LPST_RS08790	LPST_C1760	726	competence protein ComEA]	21.6396	12.4047	8.65057	6.71191	-0.802786	6.69695e-05		-1.32281	3.74e-10	down	-0.886096	0.00181982		-0.366073	0.262512
LPST_RS08795	LPST_C1761	1047	PDZ domain-containing protein]	195.906	151.961	141.115	152.241	-0.366458	4.96309e-13		-0.47329	2.98e-21		0.00265512	0.969269		0.109487	0.0666132
LPST_RS08800	LPST_C1762	492	pantetheine-phosphate adenylyltransferase]	195.16	196.957	169.838	139.098	0.0132226	0.874496		-0.200501	0.00561901		-0.501774	1.57e-10		-0.288051	0.000389665
LPST_RS08805	LPST_C1763	564	16S rRNA (guanine(966)-N(2))-methyltransferase RsmD]	177.166	168.407	172.88	136.893	-0.0731539	0.336613		-0.0353313	0.64366		-0.298906	0.0001307		-0.336728	6.84e-06
LPST_RS08810	LPST_C1764	303	DUF2129 domain-containing protein]	162.311	150.593	160.547	108.285	-0.108112	0.320988		-0.0157646	0.888037		-0.475812	4e-05		-0.568159	2.23e-07
LPST_RS08815	LPST_C1765	3432	pyruvate carboxylase]	818.057	705.387	737.213	714.551	-0.213786	3.85398e-59		-0.150119	3.95e-32		0.0186226	0.243445		-0.0450442	0.00155036
LPST_RS08820	LPST_C1766	1167	FtsW/RodA/SpoVE family cell cycle protein]	299.764	294.278	493.92	437.688	-0.0266457	0.524032		0.720453	1.17e-120		0.572724	5.03e-64		-0.174375	3.88e-09
LPST_RS08825	LPST_C1767	1590	membrane protein]	77.5116	63.7394	83.9518	69.6704	-0.282228	1.63654e-05		0.115148	0.0627703		0.128361	0.0829443		-0.269014	2.21e-05
LPST_RS08830	LPST_C1768	1353	putative glycosyltransferase, exosortase G system-associated]	62.2406	49.6109	74.8977	58.9847	-0.3272	4.32539e-05		0.267066	0.000145338		0.249686	0.00360404		-0.34458	2.67e-06
LPST_RS08835	LPST_C1769	600	exosortase family protein XrtG]	36.1046	34.8226	44.8847	43.8556	-0.0521601	0.765567		0.314043	0.0261469		0.332739	0.0314462		-0.033464	0.840458
LPST_RS08840	LPST_C1770	1302	Firmicu-CTERM sorting domain-containing protein]	423.071	398.691	454.807	466.825	-0.0856285	0.00501431		0.104354	0.000226062		0.227609	1.79e-14		0.037626	0.228222
LPST_RS08845	LPST_C1771	1839	translational GTPase TypA]	2738.13	1502.77	1514.9	1069.84	-0.865568	0		-0.853966	0		-0.490226	3.08e-258		-0.501828	5.53e-288
LPST_RS08850	LPST_C1772	774	inositol monophosphatase family protein]	113.213	199.975	163.245	165.646	0.820777	2.65602e-39		0.527998	2.69e-16		-0.271713	6.98e-06		0.0210662	0.778779
LPST_RS08855	LPST_C1773	294	hypothetical protein]	74.3466	110.684	98.8427	74.0319	0.574106	1.86223e-05		0.410867	0.00249892		-0.580228	3.24e-05		-0.416988	0.00344248
LPST_RS08860	LPST_C1774	933	lactate dehydrogenase]	64.8441	108.366	81.3462	74.9758	0.740864	4.37557e-22		0.327099	6.53e-05		-0.531416	5.13e-12		-0.117651	0.185951
LPST_RS08865	LPST_C1775	1413	dihydrolipoyl dehydrogenase]	132.247	5741.21	2915.55	5600.03	5.44004	0	up	4.46246	0	up	-0.03592	6.84e-06		0.941667	0
LPST_RS08870	LPST_C1776	1317	branched-chain alpha-keto acid dehydrogenase subunit E2]	106.397	4573.62	2112.51	4432.14	5.42581	0	up	4.31143	0	up	-0.0453347	9.59e-07		1.06904	0	up
LPST_RS08875	LPST_C1777	978	alpha-ketoacid dehydrogenase subunit beta]	117.834	4430.35	1923.97	4131.68	5.23259	0	up	4.02926	0	up	-0.100695	1.24e-20		1.10264	0	up
LPST_RS08880	LPST_C1778	1113	pyruvate dehydrogenase (acetyl-transferring) E1 component subunit alpha]	153.691	3703.75	1761.86	3942.06	4.59088	0	up	3.519	0	up	0.0899629	5.8e-17		1.16185	0	up
LPST_RS08885	LPST_C1779	561	peptide deformylase]	441.632	375.216	473.03	473.676	-0.235122	2.41146e-07		0.0990874	0.0219886		0.336179	2.21e-13		0.00196946	0.970439
LPST_RS08890	LPST_C1780	507	hypothetical protein]	204.013	130.025	170.482	133.061	-0.649874	3.48766e-18		-0.259048	0.000194604		0.0332958	0.746712		-0.35753	7.46e-06
LPST_RS08895	LPST_C1781	219	DUF1447 domain-containing protein]	158.623	97.5975	415.091	385.674	-0.700688	1.03118e-07		1.38782	1.02e-56	up	1.98247	1.47e-77	up	-0.106045	0.191579
LPST_RS08900	LPST_C1782	1677	ribonuclease J]	812.468	686.026	1281.6	1088.08	-0.244049	1.84821e-37		0.657568	0		0.665456	3.1e-295		-0.236161	7.66e-55
LPST_RS08905	LPST_C1783	960	diacylglycerol kinase family lipid kinase]	112.928	76.1743	138.712	137.162	-0.568032	3.36278e-15		0.296688	1.22e-06		0.848499	1.79e-33		-0.0162215	0.828379
LPST_RS08910	LPST_C1784	204	hypothetical protein]	315.222	326.682	422.653	548.858	0.0515215	0.597951		0.423108	4.63e-08		0.748546	2.73e-23		0.376959	6.69e-08
LPST_RS08915	LPST_C1785	1491	peptidoglycan endopeptidase]	562.508	791.338	421.715	597.349	0.492419	3.35577e-118		-0.415607	1.5e-65		-0.405719	1.95e-78		0.502307	8.07e-93
LPST_RS08920	LPST_C1786	966	ribose-phosphate diphosphokinase]	558.812	542.836	552.065	653.188	-0.0418464	0.190689		-0.0175256	0.590332		0.266981	6.53e-20		0.24266	1.01e-17
LPST_RS08925	LPST_C1787	2550	ATP-dependent RecD-like DNA helicase]	91.6486	80.0519	57.3556	88.1995	-0.195179	3.18157e-05		-0.676179	1.37e-44		0.139836	0.00543036		0.620836	4.55e-35
LPST_RS08930	LPST_C1788	675	tetratricopeptide repeat protein]	86.4486	94.1054	56.2981	70.4256	0.122434	0.195455		-0.618756	1.74e-10		-0.418177	1.61e-05		0.323014	0.00321016
LPST_RS08935	LPST_C1789	666	histidine phosphatase family protein]	44.541	70.1355	35.482	30.7296	0.655011	5.47556e-09		-0.328047	0.0144254		-1.19051	3.4e-21	down	-0.207456	0.201642
LPST_RS15730	LPST_C1790	195	hypothetical protein]	0	0	0	1.11062	0	0
LPST_RS08940	LPST_C1791	1449	cell surface protein]	6.06087	6.62955	4.4077	4.85752	0.129387	0.618772		-0.459498	0.0735062		-0.44869	0.0916619		0.140194	0.658324
LPST_RS08945	LPST_C1792	1035	DUF916 and DUF3324 domain-containing protein]	4.61973	2.55238	2.67401	2.1971	-0.855966	0.0236932		-0.788805	0.0303917		-0.216244	0.686617		-0.283405	0.580705
LPST_RS08950	LPST_C1793	732	cell surface protein]	2.79943	3.11677	3.34462	1.9231	0.154922	0.778055		0.256709	0.610963		-0.696618	0.236615		-0.798405	0.148751
LPST_RS08955	LPST_C1794	663	TrkA family potassium uptake protein]	67.8497	59.7672	72.0879	69.4137	-0.182988	0.102141		0.0874136	0.418994		0.215867	0.0626519		-0.0545355	0.650538
LPST_RS08960	LPST_C1795	1359	potassium uptake protein]	54.7855	63.7941	74.7237	60.0789	0.219628	0.00530366		0.447771	3.51e-10		-0.0865645	0.317833		-0.314708	1.73e-05
LPST_RS08965	LPST_C1796	1140	tRNA 2-thiouridine(34) synthase MnmA]	421.648	316.837	267.889	250.671	-0.4123	1.27807e-35		-0.654404	2.65e-85		-0.337943	6.1e-18		-0.0958395	0.0236866
LPST_RS08970	LPST_C1797	342	cysteine desulfurase]	459.938	373.926	280.744	321.69	-0.298686	2.33997e-07		-0.712187	3.26e-33		-0.217083	0.00120147		0.196418	0.00552527
LPST_RS08975	LPST_C1798	1161	cysteine desulfurase]	431.672	348.132	294.767	235.038	-0.310298	2.72857e-22		-0.550362	1.56e-65		-0.566742	5.88e-50		-0.326678	5.76e-17
LPST_RS08980	LPST_C1799	693	5'-methylthioadenosine/adenosylhomocysteine nucleosidase]	360.046	296.989	249.142	189.851	-0.277773	9.85037e-10		-0.531213	2.75e-31		-0.645541	1.58e-32		-0.3921	2.27e-12
LPST_RS08985		252	hypothetical protein]	253.63	216.331	198.108	143.521	-0.22949	0.0130541		-0.356442	7.12e-05		-0.591974	2.93e-08		-0.465023	1.43e-05
LPST_RS08990	LPST_C1800	555	NUDIX hydrolase]	307.509	252.272	254.32	168.964	-0.28565	2.44452e-07		-0.273985	3.39e-07		-0.578259	1.12e-18		-0.589925	1.44e-20
LPST_RS08995	LPST_C1801	999	diaminopimelate epimerase]	522.771	437.521	393.925	357.916	-0.256827	1.47603e-16		-0.408258	5.28e-40		-0.289729	2.45e-16		-0.138298	0.000138843
LPST_RS09000	LPST_C1803	405	DUF3021 domain-containing protein]	31.081	29.3523	26.0201	28.074	-0.0825584	0.71852		-0.256406	0.225524		-0.0642413	0.797757		0.109606	0.658394
LPST_RS09005	LPST_C1804	459	LytTR family transcriptional regulator]	34.2274	34.2706	28.0609	32.3205	0.00181835	0.992733		-0.286589	0.127374		-0.0845211	0.693876		0.203886	0.332531
LPST_RS09010	LPST_C1805	867	ABC transporter permease]	11.3674	9.00237	8.83981	10.9909	-0.336531	0.176963		-0.362822	0.131676		0.287934	0.28539		0.314224	0.229768
LPST_RS09015	LPST_C1806	867	ABC transporter ATP-binding protein]	7.31568	7.0634	6.99818	9.99173	-0.0506302	0.878091		-0.0640129	0.837848		0.500373	0.0759312		0.513755	0.0610792
LPST_RS09020	LPST_C1807	2799	isoleucine--tRNA ligase]	850.26	865.041	604.601	595.009	0.0248635	0.09322		-0.49192	1.95e-250		-0.539857	1.48e-269		-0.0230727	0.215721
LPST_RS09025	LPST_C1808	699	DivIVA domain-containing protein]	1026.89	967.665	937.456	724.072	-0.0857058	0.0012486		-0.131463	2.65e-07		-0.418376	5.01e-48		-0.372618	5.78e-40
LPST_RS09030	LPST_C1809	786	RNA-binding protein]	935.328	865.141	818.388	677.404	-0.112537	1.53564e-05		-0.192686	2.34e-14		-0.352918	1.88e-35		-0.272769	2.81e-22
LPST_RS09035		261	YggT family protein]	678.573	624.773	573.422	529.81	-0.119174	0.0298678		-0.242908	3.88e-06		-0.237855	5.29e-05		-0.114121	0.0639927
LPST_RS09040	LPST_C1811	423	cell division protein SepF]	1021.94	1016.55	910.705	757.486	-0.00763195	0.847348		-0.166251	5.26e-07		-0.424383	9.51e-32		-0.265764	3.55e-13
LPST_RS09045	LPST_C1812	1284	cell division protein FtsZ]	1037.97	974.463	865.164	737.673	-0.0910787	2.05798e-06		-0.262712	2.37e-44		-0.401625	1.38e-81		-0.229992	1.71e-27
LPST_RS09050	LPST_C1813	1347	cell division protein FtsA]	724.207	699.963	659.143	516.828	-0.0491228	0.0335817		-0.13581	4.75e-10		-0.437596	3.52e-72		-0.350909	3.7e-48
LPST_RS09055	LPST_C1814	876	cell division protein FtsQ]	396.112	295.671	295.035	183.69	-0.421917	3.73165e-27		-0.425022	5.36e-29		-0.686722	3.34e-45		-0.683617	2.11e-47
LPST_RS09060	LPST_C1815	1092	undecaprenyldiphospho-muramoylpentapeptide beta-N- acetylglucosaminyltransferase]	376.201	242.795	266.31	181.666	-0.631768	4.22623e-65		-0.498398	2.82e-45		-0.418451	1.61e-19		-0.551821	1.23e-36
LPST_RS09065	LPST_C1816	1380	UDP-N-acetylmuramoyl-L-alanine--D-glutamate ligase]	443.14	261.822	295.426	195.071	-0.759179	1.56366e-132		-0.584966	8.7e-89		-0.424588	7.02e-27		-0.598801	8.46e-59
LPST_RS09070	LPST_C1817	966	phospho-N-acetylmuramoyl-pentapeptide-transferase]	564.974	401.751	545.012	420.923	-0.491883	3.03848e-55		-0.0518951	0.0882389		0.0672555	0.078067		-0.372732	2.38e-32
LPST_RS09075	LPST_C1818	2142	PASTA domain-containing protein]	339.799	287.301	321.823	217.835	-0.242118	2.64005e-20		-0.0784143	0.00219991		-0.399329	2.95e-40		-0.563033	2.03e-88
LPST_RS09080	LPST_C1819	396	cell division protein FtsL]	342.516	386.008	407.774	259.502	0.17246	0.00329013		0.251601	5.16e-06		-0.572883	5.79e-20		-0.652024	1.03e-27
LPST_RS09085	LPST_C1820	960	16S rRNA (cytosine(1402)-N(4))-methyltransferase RsmH]	437.89	465.927	518.037	279.625	0.0895344	0.00847966		0.242487	4.76e-15		-0.736612	3.24e-87		-0.889565	1.78e-141
LPST_RS09090	LPST_C1821	426	division/cell wall cluster transcriptional repressor MraZ]	427.657	465.936	597.697	321.806	0.123677	0.0165631		0.48296	5.1e-27		-0.53394	1.16e-22		-0.893223	1.82e-73
LPST_RS09095	LPST_C1822	369	DUF3397 domain-containing protein]	208.382	146.436	313.28	201.898	-0.508958	2.41145e-09		0.588222	5.56e-18		0.463353	2.26e-07		-0.633827	3.12e-19
LPST_RS09100	LPST_C1823	960	magnesium transporter CorA family protein]	80.3002	102.066	128.844	124.19	0.346029	2.95184e-06		0.68215	1.48e-24		0.283043	4.45e-05		-0.0530785	0.464385
LPST_RS15735	LPST_C1824	120	DUF4044 domain-containing protein]	12.1975	4.00259	9.75755	11.7309	-1.60758	0.0402911		-0.321994	0.62621		1.55131	0.0634625		0.265725	0.715516
LPST_RS09105	LPST_C1825	1692	IS1182 family transposase]	31.3732	20.013	30.4491	34.6232	-0.648599	6.68994e-10		-0.0431347	0.683616		0.790803	6.79e-14		0.185339	0.0630035
LPST_RS09110	LPST_C1826	2388	DNA translocase FtsK]	106.039	91.416	132.211	116.81	-0.21407	1.94404e-06		0.318249	6.09e-16		0.35365	2.83e-15		-0.178669	1.03e-05
LPST_RS09115	LPST_C1827	513	tRNA (cytidine(34)-2'-O)-methyltransferase]	230.92	111.651	201.272	140.581	-1.0484	3.78667e-45	down	-0.198247	0.00223096		0.332403	0.000233759		-0.517745	2.37e-12
LPST_RS09120	LPST_C1828	648	NADH-flavin reductase]	111.283	95.0616	73.0995	75.8666	-0.227303	0.00882789		-0.606304	2.88e-12		-0.325397	0.000931036		0.0536041	0.651567
LPST_RS09125	LPST_C1829	1350	branched-chain amino acid transport system II carrier protein]	24.2143	18.5009	31.6184	21.4967	-0.388265	0.00320117		0.384906	0.000523068		0.216519	0.145782		-0.556652	2.07e-06
LPST_RS15740		246	hypothetical protein]	119.793	101.529	107.744	78.3529	-0.238653	0.0868877		-0.152938	0.262325		-0.373836	0.0186535		-0.459551	0.00217171
LPST_RS09130	LPST_C1830	855	methyltransferase domain-containing protein]	122.346	82.7203	120.888	72.9502	-0.564653	1.44673e-14		-0.0172968	0.820103		-0.181329	0.0502215		-0.728685	7.97e-22
LPST_RS09135	LPST_C1831	270	30S ribosomal protein S14]	165.525	180.117	178.199	180.877	0.121887	0.265363		0.10644	0.318989		0.00607534	0.961792		0.0215218	0.862308
LPST_RS09140	LPST_C1832	1155	AI-2E family transporter]	157.395	193.892	223.214	258.76	0.30086	4.13885e-10		0.504036	1.87e-29		0.416362	1.14e-21		0.213186	3.04e-07
LPST_RS09145	LPST_C1833	360	PTS glucose transporter subunit IIA]	136.07	158.77	189.237	174.46	0.222586	0.0232231		0.475849	6.24e-08		0.135961	0.175663		-0.117302	0.214465
LPST_RS09150	LPST_C1834	1020	lactonase family protein]	250.264	628.172	621.77	556.608	1.32771	0	up	1.31293	0	up	-0.174496	1.5e-09		-0.159718	1.47e-08
LPST_RS09155	LPST_C1835	639	copper homeostasis protein CutC]	422.847	847.122	910.205	783.417	1.00243	1.98783e-187	up	1.10606	1.05e-249	up	-0.112788	0.000390339		-0.216411	2.11e-13
LPST_RS09160	LPST_C1836	903	RluA family pseudouridine synthase]	210.505	158.109	177.41	154.094	-0.412933	6.84005e-15		-0.246765	1.15e-06		-0.0371105	0.593492		-0.203278	0.000437515
LPST_RS09165	LPST_C1837	804	NAD(+) kinase]	171.493	115.597	133.455	106.13	-0.569044	4.81258e-19		-0.361801	2.13e-09		-0.123268	0.130638		-0.330511	3.46e-06
LPST_RS09170	LPST_C1838	663	GTP pyrophosphokinase family protein]	134.522	82.5874	87.6614	82.4799	-0.703848	4.6387e-18		-0.617828	2.38e-15		-0.00188062	0.986512		-0.0879005	0.403202
LPST_RS09175	LPST_C1839	636	DsbA family protein]	243.183	245.442	471.141	445.23	0.013341	0.840267		0.954117	1.24e-101		0.859169	3.65e-72		-0.0816069	0.0592396
LPST_RS09180	LPST_C1840	1812	oligoendopeptidase F]	234.257	201.985	195.738	180.775	-0.21384	5.40079e-10		-0.259162	1.27e-14		-0.160058	3.54e-05		-0.114736	0.00302287
LPST_RS09185	LPST_C1841	1086	competence protein]	30.1006	25.7625	26.6605	21.8366	-0.224519	0.0889872		-0.175089	0.174044		-0.238529	0.114432		-0.287959	0.0447141
LPST_RS09190	LPST_C1842	732	adaptor protein MecA]	1518.22	1546.41	1911.08	1653.57	0.0265418	0.23115		0.332009	9.85e-72		0.0966613	3.89e-06		-0.208806	1.05e-28
LPST_RS09195	LPST_C1843	399	transcriptional regulator Spx]	1647.37	2955	4306.93	3018.42	0.842996	1.76041e-304		1.3865	0	up	0.030638	0.173087		-0.512865	4.78e-185
LPST_RS09200	LPST_C1844	744	MBL fold metallo-hydrolase]	346.907	270.821	214.037	368.52	-0.357213	2.21321e-15		-0.696693	1.08e-51		0.444405	2.19e-22		0.783884	1.89e-63
LPST_RS09205	LPST_C1845	501	hypothetical protein]	978.527	949.118	761.27	1298.34	-0.0440238	0.189891		-0.362203	2.38e-30		0.452014	3.71e-53		0.770194	1.47e-144
LPST_RS09210	LPST_C1846	1263	ISL3-like element ISP1 family transposase]	9.194	7.13051	7.33239	9.60251	-0.366687	0.1073		-0.326409	0.138719		0.429406	0.067557		0.389129	0.0890176
LPST_RS09325	LPST_C1847	381	hypothetical protein]	158.535	152.855	189.703	81.2851	-0.0526424	0.607658		0.258937	0.00201561		-0.9111	2.8e-17		-1.22268	1.85e-35	down
LPST_RS09330	LPST_C1848	408	general stress protein]	228.882	208.959	283.595	104.304	-0.131388	0.087291		0.309226	2.6e-06		-1.00242	7.64e-29	down	-1.44303	4.87e-72	down
LPST_RS09335	LPST_C1849	585	peptidylprolyl isomerase]	992.814	720.467	1089.75	706.909	-0.462591	1.354e-52		0.134406	7.35e-07		-0.0274063	0.492709		-0.624403	2.65e-98
LPST_RS09340	LPST_C1850	657	membrane protein]	640.731	244.176	526.397	314.308	-1.39179	4.34374e-245	down	-0.283565	5.41e-17		0.364255	3.37e-12		-0.743974	6.41e-73
LPST_RS09345	LPST_C1851	642	TIGR01906 family membrane protein]	164.761	133.731	178.073	147.248	-0.301037	2.21369e-05		0.112094	0.0955146		0.138908	0.0836497		-0.274223	6.71e-05
LPST_RS09350	LPST_C1852	792	TIGR01457 family HAD-type hydrolase]	167.685	134.329	176.335	144.517	-0.319976	4.00799e-07		0.0725656	0.23901		0.105467	0.151923		-0.287075	3.58e-06
LPST_RS09355	LPST_C1853	630	DUF1027 domain-containing protein]	129.177	116.075	149.193	112.926	-0.154293	0.060447		0.207831	0.0045123		-0.039679	0.687605		-0.401803	1.58e-07
LPST_RS09360	LPST_C1854	1386	bifunctional metallophosphatase/5'-nucleotidase]	129.684	112.974	152.143	105.707	-0.199017	0.000215781		0.230421	1.62e-06		-0.0959122	0.12441		-0.52535	1.13e-24
LPST_RS09365	LPST_C1855	609	metallophosphatase]	57.0418	45.7439	67.2935	49.7864	-0.31844	0.0123697		0.238446	0.0352808		0.122172	0.414901		-0.434715	0.000249967
LPST_RS15745	LPST_C1856	213	hypothetical protein]	11.9112	13.5299	22.4886	16.2682	0.183835	0.704378		0.916878	0.0130086		0.265907	0.565156		-0.467136	0.2172
LPST_RS09370	LPST_C1857	1386	amino acid permease]	179.249	95.9929	115.278	101.488	-0.900962	9.19512e-73		-0.636843	1.11e-42		0.0803134	0.233409		-0.183805	0.00155136
LPST_RS09375	LPST_C1858	1194	acetate kinase]	272.063	221.148	165.375	138.576	-0.298929	5.84424e-14		-0.718205	3.49e-68		-0.674333	1.22e-44		-0.255058	7.94e-07
LPST_RS09380	LPST_C1859	1011	class I SAM-dependent methyltransferase]	164.853	122.691	119.186	83.4365	-0.426155	6.26869e-14		-0.467969	3.6e-17		-0.556275	1.24e-15		-0.514462	4.43e-14
LPST_RS09385	LPST_C1860	585	prepilin-type N-terminal cleavage/methylation domain-containing protein]	1.16762	2.05261	3.0933	1.85103	0.813885	0.301665		1.40557	0.033087		-0.14913	0.85503		-0.740818	0.254106
LPST_RS09390		213	hypothetical protein]	1.83249	0.563745	2.49873	0	-1.70069	0.291259		0.447393	0.693356					-3.29721	0.0662075
LPST_RS09395	LPST_C1861	474	type II secretion system protein]	2.67624	2.53329	0.898279	1.14225	-0.0791994	0.916233		-1.57497	0.0535405		-1.14913	0.185389		0.346645	0.776576
LPST_RS09400	LPST_C1862	357	prepilin-type N-terminal cleavage/methylation domain-containing protein]	0.546667	3.69988	1.49084	0.303321	2.75874	0.00537695		1.44739	0.254136		-3.60856	0.00243411		-2.29721	0.133813
LPST_RS09405	LPST_C1863	1050	secretion protein F]	2.04453	1.25796	1.72341	1.44381	-0.700688	0.219457		-0.246504	0.648706		0.198793	0.78186		-0.255391	0.69013
LPST_RS09410	LPST_C1864	975	secretion protein E]	2.30189	1.60104	1.52846	0.888496	-0.52381	0.340434		-0.590742	0.267874		-0.84957	0.245314		-0.782638	0.280383
LPST_RS09415	LPST_C1865	921	ribokinase]	329.399	199.999	246.756	183.297	-0.71984	1.27613e-60		-0.41675	1.2e-24		-0.125808	0.0252859		-0.428898	1.26e-18
LPST_RS09420	LPST_C1866	729	YebC/PmpR family DNA-binding transcriptional regulator]	2110.89	1658.69	1561.35	1345.62	-0.347807	2.62782e-81		-0.435051	1.06e-129		-0.30177	1.43e-46		-0.214526	9.47e-25
LPST_RS09425	LPST_C1867	321	hypothetical protein]	70.5251	80.8	77.9278	73.2023	0.196219	0.190623		0.144001	0.335024		-0.142466	0.379167		-0.0902486	0.584552
LPST_RS09430	LPST_C1868	873	sugar phosphate isomerase/epimerase]	100.263	92.431	126.443	104.068	-0.117335	0.142671		0.334701	7.24e-07		0.171079	0.0347522		-0.280956	6.08e-05
LPST_RS09435	LPST_C1869	1011	catabolite control protein A]	765.1	11.402	2235.89	0.214214	-6.06828	0	down	1.54713	0	up	-5.73409	6.57e-25	down	-13.3495	0	down
LPST_RS09440	LPST_C1870	1110	aminopeptidase P family protein]	708.817	614.344	467.691	431.483	-0.206368	2.08736e-16		-0.599858	4.36e-119		-0.509742	4.06e-69		-0.116252	0.000228389
LPST_RS09445	LPST_C1871	462	MerR family transcriptional regulator]	284.925	252.371	247.452	283.839	-0.175035	0.00582574		-0.203431	0.000908846		0.169525	0.0109062		0.197922	0.00211382
LPST_RS09450	LPST_C1872	513	YtxH domain-containing protein]	1017.46	1044.89	1299.35	1416.36	0.0383801	0.235082		0.352819	6.48e-39		0.438846	3.63e-56		0.124406	2.39e-06
LPST_RS09455	LPST_C1873	417	DUF948 domain-containing protein]	499.834	508.243	756.864	748.65	0.0240688	0.659162		0.598585	2.3e-48		0.558772	6.75e-38		-0.0157442	0.737132
LPST_RS09460	LPST_C1874	894	mechanosensitive ion channel family protein]	65.3808	50.5025	63.2246	53.0526	-0.372511	0.000124026		-0.0483792	0.627839		0.071068	0.555822		-0.253064	0.0116994
LPST_RS09465	LPST_C1875	1155	N-acetyldiaminopimelate deacetylase]	1367.3	1160.23	986.953	836.095	-0.236919	6.71252e-41		-0.47028	2.08e-153		-0.472675	1.4e-117		-0.239315	2.49e-30
LPST_RS09470	LPST_C1876	711	2,3,4,5-tetrahydropyridine-2,6-dicarboxylate N-acetyltransferase]	1129.24	946.436	852.167	700.124	-0.254773	2.02174e-24		-0.406141	3.08e-60		-0.434894	3.01e-51		-0.283526	1.44e-22
LPST_RS09475	LPST_C1877	492	CBS domain-containing protein]	439.11	341.197	258.326	257.948	-0.363979	1.67081e-13		-0.765387	5.18e-51		-0.403522	5.04e-12		-0.00211317	0.97843
LPST_RS09480	LPST_C1878	519	metallophosphoesterase]	239.344	215.631	180.281	191.742	-0.150518	0.0219336		-0.408832	1.76e-10		-0.169395	0.0194791		0.0889188	0.255791
LPST_RS09485	LPST_C1879	609	non-canonical purine NTP pyrophosphatase]	243.229	218.861	203.453	187.588	-0.1523	0.010963		-0.257616	8.05e-06		-0.222447	0.000687958		-0.117131	0.0862
LPST_RS09490	LPST_C1880	822	glutamate racemase]	188.75	131.326	160.446	135.818	-0.523322	1.84182e-18		-0.234386	3.14e-05		0.0485211	0.532784		-0.240415	0.000167188
LPST_RS09495		684	DUF2507 domain-containing protein]	405.442	277.724	472.627	424.435	-0.545845	1.97264e-34		0.221205	9.57e-09		0.611891	2.25e-41		-0.155159	0.000110526
LPST_RS09500	LPST_C1882	312	thioredoxin]	1211.62	2063.64	1500.14	2036.25	0.768259	2.35815e-142		0.308161	9.64e-22		-0.0192784	0.55204		0.440821	1.37e-52
LPST_RS09505	LPST_C1883	2364	endonuclease MutS2]	183.355	119.773	137.38	128.623	-0.614333	2.44342e-65		-0.416462	1.27e-34		0.102849	0.0178462		-0.0950221	0.0204737
LPST_RS09510	LPST_C1884	252	cell division protein ZapA]	251.694	160.104	201.065	184.773	-0.652666	1.03863e-11		-0.324013	0.000314174		0.206745	0.0735045		-0.121908	0.269981
LPST_RS09515	LPST_C1885	297	DUF1292 domain-containing protein]	948.201	783.942	779.529	813.417	-0.274446	1.30983e-10		-0.282591	1.05e-11		0.0532475	0.300976		0.0613922	0.216783
LPST_RS09520	LPST_C1886	435	Holliday junction resolvase RuvX]	624.288	493.837	424.316	344.273	-0.338175	1.15333e-14		-0.557072	7.07e-37		-0.520482	2.23e-23		-0.301586	1.82e-08
LPST_RS09525	LPST_C1887	270	IreB family regulatory phosphoprotein]	499.826	321.097	308.693	297.183	-0.638418	1.20247e-22		-0.695252	1.53e-27		-0.111655	0.191214		-0.0548217	0.539406
LPST_RS09530	LPST_C1888	2643	alanine--tRNA ligase]	347.382	331.793	222.397	224.642	-0.0662399	0.00491472		-0.643386	4.43e-157		-0.562654	9.38e-106		0.0144917	0.668092
LPST_RS09535	LPST_C1889	1344	ATP-dependent helicase]	326.791	311.184	335.574	338.15	-0.0706029	0.0417809		0.0382625	0.263007		0.119898	0.000576336		0.0110324	0.781982
LPST_RS09540	LPST_C1890	957	bifunctional oligoribonuclease/PAP phosphatase NrnA]	266.943	231.122	259.942	266.697	-0.20788	3.43998e-06		-0.0383424	0.40794		0.206549	9.24e-06		0.0370111	0.462347
LPST_RS09545	LPST_C1891	1134	DNA polymerase IV]	32.7848	33.7785	38.5796	47.9359	0.0430777	0.743236		0.234812	0.0319771		0.505001	1.86e-06		0.313266	0.00214063
LPST_RS09550	LPST_C1892	384	preprotein translocase subunit YajC]	976.308	847.111	1246.03	1008.13	-0.204785	2.44149e-08		0.351929	3.69e-28		0.251053	2.19e-11		-0.305661	1.18e-20
LPST_RS09555	LPST_C1893	1143	tRNA guanosine(34) transglycosylase Tgt]	268.494	167.563	240.644	182.465	-0.680191	1.25615e-55		-0.157989	6.51e-05		0.122921	0.0196015		-0.399281	1.13e-19
LPST_RS09560	LPST_C1894	1035	tRNA preQ1(34) S-adenosylmethionine ribosyltransferase-isomerase QueA]	520.238	341.903	414.265	328.204	-0.605586	7.62251e-79		-0.328617	7.21e-28		-0.0589917	0.155715		-0.335961	4.81e-22
LPST_RS09565	LPST_C1895	1011	Holliday junction branch migration DNA helicase RuvB]	245.736	155.472	230.159	168.265	-0.660455	4.75827e-43		-0.0944741	0.0352429		0.114088	0.0534765		-0.451893	7.47e-21
LPST_RS09570	LPST_C1896	612	Holliday junction branch migration protein RuvA]	82.1139	45.3235	129.405	101.916	-0.857367	1.41693e-14		0.656195	3.47e-15		1.16905	3.71e-27	up	-0.344517	3.7e-05
LPST_RS09575	LPST_C1898	519	hypothetical protein]	304.585	246.402	302.52	229.715	-0.305828	1.12501e-07		-0.00981391	0.875029		-0.101169	0.145506		-0.397183	1.35e-11
LPST_RS09580	LPST_C1899	3069	membrane protein]	235.159	124.186	144.564	129.526	-0.921131	7.34069e-217		-0.701925	4.18e-144		0.0607408	0.118357		-0.158465	3.1e-06
LPST_RS09585	LPST_C1900	408	hypothetical protein]	30.135	31.491	33.3948	32.6449	0.0634993	0.780292		0.148185	0.472085		0.0519173	0.82875		-0.0327684	0.887395
LPST_RS15750		228	hypothetical protein]	227.259	176.43	163.404	177.626	-0.365239	0.00040884		-0.475892	2.58e-06		0.00974699	0.946332		0.1204	0.337608
LPST_RS09595	LPST_C1901	2037	DNA mismatch repair endonuclease MutL]	188.07	153.619	130.118	161.019	-0.291911	1.40868e-15		-0.531449	2.13e-47		0.0678743	0.112949		0.307413	1.17e-14
LPST_RS09600	LPST_C1902	2691	DNA mismatch repair protein MutS]	150.486	112.849	110.718	115.73	-0.415232	1.34979e-30		-0.442735	3.62e-36		0.0363665	0.43051		0.0638693	0.137885
LPST_RS09605	LPST_C1903	807	TIGR00282 family metallophosphoesterase]	76.1777	60.8573	82.3077	71.251	-0.323939	0.000592562		0.111659	0.213535		0.227481	0.0265025		-0.208117	0.0247644
LPST_RS09610	LPST_C1904	1560	ribonuclease Y]	855.639	848.319	1149.48	1036.76	-0.0123954	0.564378		0.425908	3.44e-145		0.289409	2.74e-57		-0.148895	1.72e-19
LPST_RS09615	LPST_C1905	1143	recombinase RecA]	1291.76	1015.25	1072.19	983.001	-0.347503	6.17727e-78		-0.268779	4e-51		-0.0465722	0.0357997		-0.125296	4.46e-10
LPST_RS09620	LPST_C1906	1263	competence/damage-inducible protein A]	305.179	343.786	272.731	332.916	0.171854	4.41179e-07		-0.162176	3.98e-06		-0.0463532	0.222723		0.287677	2e-16
LPST_RS09625	LPST_C1907	585	CDP-diacylglycerol--glycerol-3-phosphate 3-phosphatidyltransferase]	1086.39	586.842	926.717	682.846	-0.888499	6.60818e-180		-0.229342	4.29e-17		0.218589	3.06e-09		-0.440569	5.4e-45
LPST_RS09630	LPST_C1908	873	helix-turn-helix domain-containing protein]	827.138	453.49	833.278	545.52	-0.867059	5.1466e-196		0.0106699	0.707574		0.266564	2.83e-15		-0.611166	7.25e-108
LPST_RS09635	LPST_C1909	1302	insulinase family protein]	168.329	136.678	148.387	125.501	-0.3005	6.69238e-10		-0.181923	0.000111024		-0.123083	0.0318807		-0.24166	3.75e-06
LPST_RS09640	LPST_C1910	1266	insulinase family protein]	119.932	86.6912	121.16	89.4681	-0.468264	5.3761e-15		0.0146932	0.816048		0.0454866	0.558236		-0.43747	2.25e-13
LPST_RS09645	LPST_C1911	1353	aspartate kinase]	227.542	103.215	143.108	79.3933	-1.14048	6.58332e-132	down	-0.66903	2.89e-57		-0.378569	3.57e-09		-0.850016	1.02e-51
LPST_RS15760	LPST_C1912	285	hypothetical protein]	11.6411	7.58386	5.97592	6.45913	-0.618226	0.169942		-0.961998	0.0329673		-0.231592	0.696818		0.11218	0.862704
LPST_RS09650	LPST_C1913	840	amino acid ABC transporter substrate-binding protein]	61.2198	76.4781	54.9971	53.2403	0.321048	0.000495664		-0.154643	0.127823		-0.522527	7.75e-08		-0.0468362	0.701954
LPST_RS09655	LPST_C1914	642	amino acid ABC transporter ATP-binding protein]	46.0541	70.3259	42.6116	42.6732	0.610727	7.77173e-08		-0.112084	0.417302		-0.720725	1.68e-09		0.00208612	0.989943
LPST_RS09660	LPST_C1915	642	amino acid ABC transporter permease]	28.2708	28.6167	25.6996	27.1557	0.0175413	0.928514		-0.137569	0.439343		-0.0756012	0.702768		0.0795096	0.691324
LPST_RS09665	LPST_C1916	807	septum site-determining protein MinD]	807	551.733	709.508	441.864	-0.548598	8.19771e-80		-0.185749	4.66e-12		-0.320369	7.34e-20		-0.683218	1.64e-103
LPST_RS09670	LPST_C1917	669	septum site-determining protein MinC]	548.286	379.977	529.207	365.16	-0.529015	1.0801e-42		-0.0510958	0.174424		-0.0573844	0.250817		-0.535304	4.73e-42
LPST_RS09675	LPST_C1918	519	rod shape-determining protein MreD]	514.41	292.212	437.27	281.667	-0.815901	3.62267e-66		-0.234396	3.67e-08		-0.0530254	0.423461		-0.634531	9.97e-37
LPST_RS09680	LPST_C1919	846	rod shape-determining protein MreC]	657.569	318.788	534.495	353.4	-1.04454	5.3761e-206	down	-0.298966	2.96e-24		0.148703	0.000570223		-0.596876	1.03e-64
LPST_RS09685	LPST_C1920	1005	rod shape-determining protein]	2868.66	1631.74	2914.4	1769.09	-0.813961	0		0.0228217	0.079935		0.116595	8.7e-12		-0.720187	0
LPST_RS09690	LPST_C1921	636	DNA repair protein]	72.4178	63.8149	54.7293	46.1405	-0.182451	0.0988659		-0.404031	0.000154631		-0.467861	0.000144671		-0.246281	0.0593235
LPST_RS09695	LPST_C1922	1335	bifunctional folylpolyglutamate synthase/dihydrofolate synthase]	67.8309	45.9624	39.8674	37.3118	-0.561489	1.16241e-12		-0.766732	3.52e-22		-0.30082	0.00223998		-0.0955771	0.383556
LPST_RS09700	LPST_C1923	2670	valine--tRNA ligase]	474.889	383.08	313.079	365.048	-0.309947	2.45868e-54		-0.601065	6.73e-192		-0.0695596	0.00267704		0.221558	1.18e-22
LPST_RS09705	LPST_C1924	495	thiol peroxidase]	589.422	526.159	534.165	469.456	-0.163803	9.10756e-05		-0.142015	0.000480363		-0.16451	0.000376489		-0.186298	2.74e-05
LPST_RS09710	LPST_C1925	1239	glutamate--cysteine ligase]	29.3764	30.2375	27.6639	25.4327	0.0416826	0.752911		-0.08665	0.488978		-0.249657	0.0527169		-0.121324	0.376601
LPST_RS09720	LPST_C1926	1218	tRNA 4-thiouridine(8) synthase ThiI]	284.408	284.914	230.983	222.083	0.0025627	0.954315		-0.300178	1.11e-15		-0.359426	2.94e-19		-0.0566859	0.217761
LPST_RS09725	LPST_C1927	1155	cysteine desulfurase]	114.477	91.5918	117.966	94.7849	-0.321767	3.68737e-07		0.0433159	0.501151		0.0494389	0.529031		-0.315644	5.05e-07
LPST_RS09730	LPST_C1928	201	hypothetical protein]	1.45642	1.79221	0.529582	2.15493	0.299312	0.836299		-1.4595	0.404408		0.265907	0.849304		2.02472	0.219638
LPST_RS09735	LPST_C1929	1722	septation ring formation regulator EzrA]	348.273	280.042	402.109	341.583	-0.314576	4.33429e-27		0.207366	1.79e-15		0.286594	3.6e-21		-0.235348	2.66e-18
LPST_RS09740	LPST_C1930	462	GAF domain-containing protein]	96.9463	79.532	137.781	128.911	-0.28565	0.0103219		0.507116	2.87e-08		0.69677	1.54e-11		-0.0959968	0.335973
LPST_RS09745	LPST_C1931	609	30S ribosomal protein S4]	5898.7	3646.11	6414.38	4966.19	-0.694041	0		0.120912	1.96e-29		0.445784	1.8e-237		-0.369169	2.81e-229
LPST_RS09750	LPST_C1932	627	DUF1054 domain-containing protein]	151.584	135.973	131.063	147.835	-0.156791	0.0381199		-0.209856	0.00390583		0.120662	0.140166		0.173727	0.0260056
LPST_RS09755	LPST_C1933	465	DUF1694 domain-containing protein]	236.92	205.294	208.543	152.298	-0.206706	0.00293683		-0.184058	0.00636867		-0.430794	4.02e-08		-0.453443	2.15e-09
LPST_RS09760	LPST_C1934	627	DUF1648 domain-containing protein]	64.8977	78.9028	80.8107	78.4076	0.281909	0.00764911		0.316379	0.00174959		-0.00908223	0.945112		-0.0435522	0.709932
LPST_RS09765	LPST_C1935	279	ArsR family transcriptional regulator]	34.6252	41.7475	41.5864	52.7843	0.269868	0.237093		0.264293	0.231394		0.33842	0.109768		0.343996	0.0955731
LPST_RS09770	LPST_C1936	1698	alpha-glucosidase]	5.86169	14.8506	10.3437	7.90777	1.34113	4.37936e-15	up	0.819362	9.23e-06		-0.909179	4.23e-08		-0.387409	0.0381961
LPST_RS09775	LPST_C1937	417	PTS N-acetylglucosamine transporter subunit IIBC]	4.9141	9.50256	10.9764	5.19355	0.951389	0.0244237		1.15941	0.00295455		-0.871596	0.0479273		-1.07962	0.00779942
LPST_RS09780	LPST_C1938	816	PTS system mannose/fructose/sorbose family transporter subunit IID]	2.63083	10.5951	5.73974	5.83892	2.00981	1.08523e-09	up	1.12546	0.00334857		-0.859624	0.0029633		0.0247171	0.952137
LPST_RS09785	LPST_C1939	798	PTS sugar transporter subunit IIC]	1.83421	12.1883	7.33651	4.34227	2.73227	6.30541e-15	up	1.99993	3.17e-07	up	-1.48898	5e-07	down	-0.756643	0.0277874
LPST_RS09790	LPST_C1940	468	PTS mannose/fructose/sorbose transporter subunit IIB]	3.96158	9.23675	8.4156	7.63551	1.22131	0.00353162		1.08699	0.00937355		-0.274661	0.503241		-0.140342	0.744466
LPST_RS09795	LPST_C1941	1005	LacI family DNA-binding transcriptional regulator]	142.729	114.582	110.259	81.0255	-0.316901	1.75303e-07		-0.372381	3.31e-10		-0.499928	3.19e-12		-0.444448	3.12e-10
LPST_RS09800	LPST_C1942	2256	bifunctional glutamate--cysteine ligase GshA/glutathione synthetase GshB]	61.7228	72.8131	52.2322	55.4387	0.238395	2.31912e-05		-0.240865	5.26e-05		-0.393306	2.7e-11		0.0859547	0.215242
LPST_RS09805	LPST_C1943	1281	replication-associated recombination protein A]	106.797	84.9262	89.4113	70.7532	-0.330591	1.08282e-07		-0.256343	2.02e-05		-0.263414	0.000293303		-0.337661	9.35e-07
LPST_RS09810	LPST_C1944	285	hypothetical protein]	170.851	178.221	236.049	320.677	0.0609301	0.585901		0.46635	1.32e-07		0.847455	1.57e-23		0.442036	1.46e-08
LPST_RS09815	LPST_C1945	483	universal stress protein]	2768.4	3427.81	2752.17	4060.59	0.308234	7.67592e-70		-0.00848439	0.685418		0.244402	1.81e-50		0.561121	2.75e-248
LPST_RS09820	LPST_C1946	1131	serine hydrolase]	175.402	115.406	119.058	101.871	-0.603946	9.86266e-30		-0.559008	1.91e-27		-0.179984	0.00690289		-0.224922	0.000377588
LPST_RS09825	LPST_C1947	897	XRE family transcriptional regulator]	699.269	432.521	496.392	537.081	-0.693077	4.34617e-116		-0.494367	1.91e-67		0.31237	1.89e-20		0.11366	0.000537293
LPST_RS09830	LPST_C1948	1560	glycerophosphoryl diester phosphodiesterase]	65.0533	55.4205	50.5619	44.0083	-0.231202	0.00142105		-0.363573	2.75e-07		-0.332644	5.13e-05		-0.200274	0.0180098
LPST_RS09835	LPST_C1949	1113	D-alanine--D-alanine ligase]	1324.3	1139.28	1636.28	1293.68	-0.217104	1.48549e-32		0.305194	1.55e-79		0.183361	5.84e-22		-0.338938	1.52e-91
LPST_RS09840	LPST_C1950	1029	zinc-binding alcohol dehydrogenase family protein]	318.249	403.293	355.234	312.123	0.341673	3.82507e-22		0.158612	1.13e-05		-0.369715	5.54e-24		-0.186654	6.51e-07
LPST_RS09845	LPST_C1951	975	DUF2785 domain-containing protein]	219.78	279.566	263.986	216.682	0.347126	2.15969e-15		0.264401	1.18e-09		-0.367609	5.45e-16		-0.284883	2.6e-10
LPST_RS09850	LPST_C1952	918	L-lactate dehydrogenase]	925.096	1181.42	1003.93	842.928	0.352845	3.33321e-59		0.117986	1.53e-07		-0.48704	1.12e-100		-0.252181	3.22e-27
LPST_RS09855	LPST_C1953	825	ABC transporter substrate-binding protein]	725.758	501.707	482.684	426.316	-0.532645	1.02662e-69		-0.58841	7.26e-88		-0.23492	8.69e-11		-0.179155	5.98e-07
LPST_RS09860	LPST_C1954	693	ABC transporter permease]	269.507	193.545	171.573	137.193	-0.477649	8.77666e-19		-0.651497	1.1e-33		-0.496467	6.91e-14		-0.322619	1.73e-06
LPST_RS09865	LPST_C1955	1032	methionine import ATP-binding protein MetN 2]	219.744	143.465	152.965	117.834	-0.615125	6.8935e-35		-0.522627	9.34e-28		-0.283945	4.47e-06		-0.376444	1.18e-10
LPST_RS09870	LPST_C1956	297	glycine cleavage system protein H]	810.867	499.718	747.631	565.855	-0.698351	5.8839e-46		-0.117138	0.00958599		0.17932	0.00206712		-0.401894	2.79e-16
LPST_RS09875	LPST_C1957	1206	rod shape-determining protein RodA]	753.858	515.757	852.892	627.176	-0.547601	1.4444e-110		0.178071	5.42e-17		0.282178	3.77e-26		-0.443494	2.16e-85
LPST_RS09880	LPST_C1958	228	DUF2969 domain-containing protein]	707.883	454.505	595.257	428.867	-0.639215	6.77125e-27		-0.249997	5.92e-06		-0.0837648	0.288283		-0.472982	1.22e-13
LPST_RS09885	LPST_C1959	273	membrane protein insertion efficiency factor YidD]	549.379	322.407	443.33	310.974	-0.76892	3.30041e-34		-0.30942	7.74e-08		-0.0520897	0.555133		-0.51159	5.24e-14
LPST_RS09890	LPST_C1960	1002	rod shape-determining protein]	996.64	691.586	906.916	602.919	-0.527165	2.49829e-113		-0.136104	2.68e-10		-0.197945	9.37e-13		-0.589006	6.07e-126
LPST_RS09895	LPST_C1961	555	N-acetyltransferase]	103.382	94.3314	108.172	68.6783	-0.132176	0.185094		0.065344	0.501493		-0.457883	2.1e-05		-0.655403	4.27e-11
LPST_RS09900	LPST_C1962	1317	UDP-N-acetylglucosamine 1-carboxyvinyltransferase]	462.338	838.812	1188.93	989.204	0.8594	7.79101e-295		1.36264	0	up	0.237921	2.94e-32		-0.265324	5.33e-50
LPST_RS09905	LPST_C1963	429	ATP synthase epsilon chain]	2802.3	2603.36	2344.29	2077.11	-0.106232	1.42499e-07		-0.257456	1.17e-38		-0.325799	1.24e-49		-0.174575	3.8e-15
LPST_RS09910	LPST_C1964	1404	ATP synthase subunit beta]	3460.34	3206.18	2854.86	2531.13	-0.110057	7.29479e-29		-0.277492	5.19e-176		-0.341072	5.93e-215		-0.173637	1.43e-56
LPST_RS09915	LPST_C1965	945	ATP synthase subunit gamma]	2582.62	2568.39	2124.87	1898.95	-0.00796705	0.618137		-0.281462	2.94e-91		-0.435666	7.82e-183		-0.162171	2.14e-25
LPST_RS09920	LPST_C1966	1521	F0F1 ATP synthase subunit alpha]	3101.2	3010.94	2467.71	2318.35	-0.0426084	2.66103e-05		-0.329649	2.17e-236		-0.377119	8.66e-264		-0.0900784	1.64e-15
LPST_RS09925	LPST_C1967	546	ATP synthase subunit delta]	3299.67	3179.42	2504.99	2321	-0.0535566	0.00130749		-0.397516	1.76e-128		-0.45402	2.88e-141		-0.110061	7.09e-09
LPST_RS09930	LPST_C1968	516	ATP synthase subunit B]	2636.55	2386.2	2046.2	1896.46	-0.143938	2.76358e-14		-0.365706	1.97e-83		-0.331401	2.33e-56		-0.109634	4.72e-07
LPST_RS09935	LPST_C1969	213	F0F1 ATP synthase subunit C]	1421.09	1130.87	1111.94	1232.32	-0.329565	1.71497e-15		-0.353928	1.86e-18		0.123938	0.00776561		0.148301	0.000953202
LPST_RS09940	LPST_C1970	714	F0F1 ATP synthase subunit A]	3571.92	3157.68	2749.71	2552.59	-0.177836	4.06242e-38		-0.377422	7.94e-165		-0.306899	1.08e-88		-0.107314	1.03e-11
LPST_RS09945	LPST_C1971	1281	uracil transporter]	170.936	125.046	152.814	153.341	-0.451002	9.65719e-20		-0.161686	0.000604532		0.294286	3.6e-08		0.00497007	0.938024
LPST_RS15770	LPST_C1972	174	hypothetical protein]	49.3508	34.5051	53.223	67.834	-0.516263	0.0550542		0.108977	0.669924		0.975198	8.97e-05		0.349958	0.13163
LPST_RS09950	LPST_C1974	630	uracil phosphoribosyltransferase]	1360.7	1589.98	1430.09	1319.36	0.224663	5.73754e-24		0.0717623	0.00178232		-0.269169	2e-31		-0.116268	8.43e-07
LPST_RS09955	LPST_C1975	1239	serine hydroxymethyltransferase]	536.335	967.697	376.212	365.758	0.85142	0		-0.511588	6.75e-76		-1.40366	0	down	-0.0406567	0.256484
LPST_RS09960	LPST_C1976	1020	threonylcarbamoyl-AMP synthase]	158.041	136.677	115.63	127.395	-0.209533	0.000232086		-0.450791	1.26e-15		-0.101464	0.125612		0.139794	0.0334027
LPST_RS09965	LPST_C1977	867	peptide chain release factor N(5)-glutamine methyltransferase]	91.7274	63.4321	65.5619	67.0695	-0.53214	2.47248e-10		-0.484495	2.52e-09		0.0804443	0.455598		0.0327994	0.768814
LPST_RS09970	LPST_C1978	1083	peptide chain release factor 1]	356.442	187.823	309.214	215.771	-0.924296	3.06369e-117		-0.205059	5.52e-09		0.200131	4.11e-05		-0.519107	1e-37
LPST_RS09975	LPST_C1979	579	thymidine kinase]	137.691	64.7051	123.544	82.8505	-1.08948	1.01067e-32	down	-0.15641	0.0518957		0.35663	0.00148368		-0.576437	1.43e-10
LPST_RS09980	LPST_C1980	1347	Mur ligase family protein]	524.556	326.537	388.168	211.908	-0.683851	1.34091e-127		-0.434413	4.67e-60		-0.623806	3.01e-64		-0.873243	4e-144
LPST_RS09985	LPST_C1981	723	glutamine amidotransferase]	703.035	483.135	411.503	319.015	-0.541171	4.51398e-61		-0.772693	3.42e-120		-0.5988	1.02e-47		-0.367278	2.73e-18
LPST_RS09990	LPST_C1982	966	mannose-6-phosphate isomerase, class I]	559.721	1077.22	796.141	1157.4	0.944532	0		0.508316	1.25e-86		0.103573	1.97e-06		0.539789	2.35e-132
LPST_RS09995	LPST_C1983	1020	serine hydrolase]	181.767	94.5318	127.84	108.498	-0.943215	6.68801e-59		-0.507753	8.26e-22		0.198793	0.00611966		-0.236669	0.000231685
LPST_RS10000	LPST_C1984	186	hypothetical protein]	72.398	30.3422	56.6568	46.5744	-1.25462	6.98361e-08	down	-0.353703	0.0829394		0.618209	0.0288266		-0.282711	0.255651
LPST_RS10005	LPST_C1985	1029	branched-chain amino acid aminotransferase]	1091.02	785.115	513.403	318.542	-0.474699	2.65227e-105		-1.08751	0	down	-1.30142	0	down	-0.688607	6.53e-97
LPST_RS10010	LPST_C1986	330	hypothetical protein]	290.374	279.454	348.046	375.061	-0.0553045	0.487212		0.261365	7.21e-05		0.424517	5.95e-10		0.107848	0.115744
LPST_RS10015	LPST_C1987	972	hypothetical protein]	46.6818	52.6267	23.2166	22.9494	0.172935	0.0986982		-1.0077	6.43e-18	down	-1.19734	2.67e-23	down	-0.0167028	0.928382
LPST_RS10020	LPST_C1988	1890	ABC transporter ATP-binding protein]	40.013	47.7134	17.3468	20.5685	0.253929	0.000985058		-1.2058	2.27e-38	down	-1.21396	4.64e-41	down	0.245771	0.045648
LPST_RS10025	LPST_C1989	1731	ABC transporter ATP-binding protein]	33.3722	30.7998	17.2183	14.0127	-0.115725	0.246947		-0.954705	1.2e-20		-1.13619	2.2e-22	down	-0.297211	0.0351844
LPST_RS10030	LPST_C1990	393	YxeA family protein]	131.845	42.4703	29.5232	12.6746	-1.63431	2.42793e-39	down	-2.15892	8.3e-60	down	-1.74451	7.58e-14	down	-1.21991	1.31e-06	down
LPST_RS10035	LPST_C1991	852	polysaccharide deacetylase family protein]	138.238	106.689	131.558	118.834	-0.373748	3.04341e-08		-0.0714553	0.289513		0.155543	0.0429203		-0.14675	0.0386507
LPST_RS10040		159	hypothetical protein]	25.1621	18.1249	22.762	12.9398	-0.473277	0.241131		-0.144624	0.712561		-0.486165	0.341803		-0.814818	0.0690012
LPST_RS10045	LPST_C1992	519	hypothetical protein]	328.839	257.971	460.856	520.563	-0.350174	3.06583e-10		0.486935	8e-26		1.01287	1.89e-90	up	0.175757	6.45e-05
LPST_RS15775		78	hypothetical protein]	0	0	0	0	0	0
LPST_RS10050	LPST_C1993	903	hypothetical protein]	223.58	238.56	272.775	253.146	0.0935585	0.06126		0.28692	1.18e-10		0.0856165	0.0947225		-0.107745	0.0225776
LPST_RS15780		159	LysM peptidoglycan-binding domain-containing protein]	147.904	156.328	197.494	192.734	0.0799099	0.618349		0.417147	0.0013971		0.302041	0.0343092		-0.0351958	0.820193
LPST_RS10055	LPST_C1994	384	holin]	58.9546	80.0519	89.5366	138.459	0.441331	0.00122562		0.602874	2.05e-06		0.790449	1.05e-12		0.628906	2.48e-09
LPST_RS10060	LPST_C1995	297	hypothetical protein]	27.2698	44.069	54.119	85.3158	0.692457	0.00154349		0.98883	6.1e-07		0.95305	1.05e-08		0.656677	2.46e-05
LPST_RS10065	LPST_C1996	1167	LysM peptidoglycan-binding domain-containing protein]	41.2227	69.6595	64.8527	121.183	0.75688	1.20954e-18		0.653727	1.77e-14		0.798797	1.87e-32		0.901951	5.42e-42
LPST_RS10070	LPST_C1997	435	hypothetical protein]	10.5431	26.2239	23.7362	51.0311	1.31458	2.77649e-07	up	1.17079	4.78e-06	up	0.960494	7.4e-08		1.10428	4.38e-10	up
LPST_RS10075	LPST_C1998	450	DUF1617 domain-containing protein]	5.42111	29.0855	23.8912	54.3833	2.42364	2.29489e-17	up	2.13982	2.8e-13	up	0.902864	8.12e-08		1.18668	3.27e-12	up
LPST_RS10080	LPST_C1999	5166	hypothetical protein]	6.30889	33.7733	28.5587	67.9142	2.42043	3.29836e-215	up	2.17847	9.1e-170	up	1.00783	3.61e-116	up	1.24978	1.23e-173	up
LPST_RS10085	LPST_C2000	363	hypothetical protein]	6.9892	22.8247	24.9254	53.6953	1.7074	1.04563e-07	up	1.83442	1.68e-09	up	1.2342	5.34e-10	up	1.10718	5e-09	up
LPST_RS10090	LPST_C2001	5832	tail protein]	4.60125	37.8434	29.8969	72.7659	3.03995	0	up	2.6999	1.34e-256	up	0.943219	9.03e-126		1.28327	1.32e-218	up
LPST_RS10095		264	hypothetical protein]	3.69621	30.9291	22.9827	50.4512	3.06485	4.0179e-14	up	2.63643	6.56e-10	up	0.705921	0.00182559		1.13434	9.89e-07	up
LPST_RS10100	LPST_C2003	399	hypothetical protein]	2.93474	37.0165	23.7436	76.2612	3.65686	3.10954e-28	up	3.01624	8.59e-17	up	1.04278	1.08e-11	up	1.68341	1.77e-24	up
LPST_RS10105	LPST_C2004	471	tail protein]	7.66552	61.1861	40.002	114.723	2.99675	1.16093e-45	up	2.38362	2.78e-25	up	0.906875	5.35e-16		1.52001	6.62e-37	up
LPST_RS10110	LPST_C2005	366	hypothetical protein]	4.5324	57.7423	38.6812	114.794	3.67128	6.00993e-40	up	3.09328	4.96e-25	up	0.991351	1.5e-14		1.56935	2.73e-30	up
LPST_RS10115	LPST_C2006	552	HK97 gp10 family phage protein]	7.77811	74.396	34.7107	132.022	3.25773	1.57271e-69	up	2.15789	6.59e-23	up	0.82748	2.76e-18		1.92733	1.75e-68	up
LPST_RS10120	LPST_C2007	348	hypothetical protein]	5.60804	53.4829	33.6467	117.932	3.25351	3.34185e-32	up	2.5849	1.24e-17	up	1.1408	1.32e-17	up	1.80941	5.79e-36	up
LPST_RS10125	LPST_C2008	333	hypothetical protein]	7.03279	50.4832	30.0478	105.684	2.84363	7.16375e-26	up	2.09509	3.82e-12	up	1.06588	8.55e-14	up	1.81442	4.04e-31	up
LPST_RS10130	LPST_C2009	177	hypothetical protein]	1.6539	46.1316	26.4612	91.7673	4.80181	1.47101e-18	up	3.99993	7.55e-11	up	0.992226	2.56e-06		1.7941	9.33e-15	up
LPST_RS10135	LPST_C2010	1023	minor capsid protein E]	6.67703	58.9238	43.39	111.99	3.14157	2.90853e-98	up	2.70009	2.82e-66	up	0.92645	8.8e-34		1.36794	6.92e-66	up
LPST_RS10140	LPST_C2011	348	hypothetical protein]	3.92563	34.8502	30.8938	80.2806	3.15017	7.41621e-21	up	2.97632	1.16e-18	up	1.20389	2.35e-13	up	1.37773	4.24e-17	up
LPST_RS10145	LPST_C2012	678	DUF4355 domain-containing protein]	3.88593	43.7452	35.325	102.855	3.49279	1.59775e-53	up	3.18436	1.52e-42	up	1.23342	8.38e-33	up	1.54185	2.74e-48	up
LPST_RS10150	LPST_C2013	207	hypothetical protein]	2.82841	16.2424	8.22771	30.3408	2.5217	1.60284e-05	up	1.5405	0.0265475		0.901496	0.00895274		1.8827	9.62e-07	up
LPST_RS10155		279	hypothetical protein]	96.181	112.761	166.727	204.539	0.229447	0.0884452		0.793667	1.16e-12		0.859106	1.85e-15		0.294887	0.00304876
LPST_RS10160	LPST_C2015	1686	phage head morphogenesis protein]	14.4113	35.2542	43.437	63.4555	1.2906	5.80928e-32	up	1.59173	5.04e-56	up	0.847952	2.21e-27		0.54682	5.61e-14
LPST_RS10165	LPST_C2017	297	ribosomal-processing cysteine protease Prp]	1.64276	15.3635	15.053	22.9696	3.22531	9.11753e-09	up	3.19585	5.78e-09	up	0.580222	0.0715473		0.60968	0.0515991
LPST_RS10170	LPST_C2018	1509	phage portal protein]	5.62588	23.6336	17.7763	35.9516	2.07069	1.96167e-37	up	1.6598	1.44e-22	up	0.605217	1.64e-08		1.0161	2.99e-20	up
LPST_RS10175		1239	PBSX family phage terminase large subunit]	4.41039	16.0879	15.2066	28.579	1.867	6.5608e-19	up	1.78572	7.56e-18	up	0.828977	1.7e-09		0.910258	1.65e-11
LPST_RS10180	LPST_C2019	528	terminase small subunit]	3.88102	13.1904	13.9106	27.4815	1.76498	6.33476e-07	up	1.84167	5.7e-08	up	1.05898	2.74e-06	up	0.982282	5.96e-06
LPST_RS10190	LPST_C2021	777	hypothetical protein]	186.495	164.585	146.997	154.415	-0.180297	0.00279199		-0.343348	5.24e-09		-0.0920257	0.189072		0.0710249	0.325368
LPST_RS10195		210	KTSC domain-containing protein]	294.134	190.409	181.972	287.214	-0.627371	9.66903e-11		-0.692757	3.28e-13		0.593025	4.83e-09		0.658411	3.18e-11
LPST_RS10205	LPST_C2024	462	transcriptional regulator]	30.4145	36.3872	22.3491	50.1582	0.25867	0.168895		-0.444547	0.0261952		0.463054	0.00519924		1.16627	2.47e-11	up
LPST_RS10210	LPST_C2025	381	endodeoxyribonuclease]	35.3439	47.5899	34.6438	66.506	0.429193	0.0171823		-0.0288632	0.892699		0.48283	0.00225351		0.940886	5.52e-09
[truncated: 1,023 more rows]

## Sheet: TableS2
Table S2. Summary of the transcriptome data for wild-type and ccpA mutant strain grown on different carbon sources.
	Glucose		GOS
	Wild-type strain	ccpA mutant strain	Wild-type strain	ccpA mutant strain
Raw Reads (pair)	7200000	5966667	6766667	6833333
Clean reads(pair)	6966013	5775700	6542714	6611250
Average read length	150	150	150	150
Number of mappable reads	5142406	4163070	4677953	4606734
Sequencing depth	653	541	614	619
Map-rate	0.7383	0.7219	0.715	0.6968

## Sheet: TableS3
Table S3. Validation of transcriptome data by RT-qPCR on 18 selected genes.
				The wild-type grown on GOS versus the wild-typet grwon on glucose					The ccpA mutant grown on GOS versus the ccpA mutant grwon on glucose					The ccpA mutant grown on GOS versus the wild-type grown on GOS
				aqRT-PCR	bRNA-seq	average	SD	VAR coeficient (%)	aqRT-PCR	bRNA-seq	average	SD	VAR coeficient (%)	aqRT-PCR	bRNA-seq	average	SD	VAR coeficient (%)
GenBank-Gene	Common	Primer (5'-3')	Length (bp)	Log2(fold_change)	Log2(fold_change) normalized				Log2(fold_change)	Log2(fold_change) normalized				Log2(fold_change)	Log2(fold_change) normalized
LPST_C0255	acK2	GCACAAGTCATCGTTACGTTGCTAA	208bp	2.37	2.58156	2.47578	0.0747967	3.02114	-0.89	-0.0612561	-0.475628	0.58601	-123.208	0.27	0.352843	0.311421	0.0585788	18.8101
		ATAATTGAGGCATCAATATCACCGG
LPST_C1327	fabZ1	AATTATGCAATTAATCCCCAACCG	206bp	-1.94	-2.21941	-2.0797	0.0987855	-4.74998	0.07	0.11218	0.09109	0.0298257	32.7431	0.05	0.155101	0.10255	0.0743173	72.4691
		ATTTCAAAATCAGAATCGACGCG
LPST_C1336	accD2	AGGTATGTCCCCATTGTGATTATGG	213bp	-1.87	-1.95224	-1.91112	0.0290768	-1.52145	0.43	0.00209419	0.216047	0.302575	140.051	-0.31	-0.187986	-0.248993	0.0862768	-34.6503
		ATTGATAAGTCGCTAACGTCCCAATA
LPST_C1775	pdhD	GTGGTGTTACGGTTACCTACGCTGT	203bp	4.33	4.46246	4.39623	0.0468305	1.06524	0.87	0.0536041	0.461802	0.577279	125.006	-0.24	-0.325397	-0.282698	0.0603846	-21.3601
		AATATCTCCGATTGCGAAGATATCCT
LPST_C1939	pts	TGCTGGGACATTTCAATTAATGATG	218bp	1.51	1.99993	1.75497	0.173218	9.87015	1.14	1.10428	1.12214	0.0252548	2.25059	1.47	0.960494	1.21525	0.360275	29.6462
		ACATCTTATGCGCTAAGAAATTGACG
LPST_C2839	lacS1	GAACTCTTAGCGTTTTACTTGCCGT	205bp	6.92	7.21914	7.06957	0.10576	1.496	-0.39	-0.46071	-0.425355	0.0499993	-11.7547	-0.86	-0.634557	-0.747279	0.159412	-21.3324
		GACCGCTTACTGGTGCTAAGATTTC
LPST_C2840	lacA	ACGTTCAAAAAGTTGGTCAGGACTT	210bp	6.11	6.16762	6.13881	0.0203701	0.331825	-0.17	-0.130006	-0.150003	0.0282804	-18.8532	-0.36	-0.465604	-0.412802	0.0746732	-18.0894
		TAATTTCAACTGGAATATCATGTTTCCA
LPST_C2850	galT	GATGGCTATCCACTTTGCCAACTAT	207bp	7.64	7.66676	7.65338	0.00946007	0.123606	-1.12	-0.0861797	-0.60309	0.731021	-121.213	0.65	0.253957	0.451978	0.280045	61.9598
		AGTTTGCCGGTTAATGACCATTG
LPST_C2851	galE4	GAACCTAAGCAGGTGCCAATCAA	213bp	7.21	7.4812	7.3456	0.0958831	1.30531	-0.19	-0.155166	-0.172583	0.0246312	-14.2721	0.43	0.210915	0.320458	0.154916	48.3422
		ATAATTGGGACGAGATGCGTTTCT
LPST_C2852	galK	GGTCAAAAGTGCGAAAACAACTATGT	206bp	6.49	6.51751	6.50375	0.0097246	0.149523	0.05	0.0718297	0.0609148	0.0154359	25.3402	0.74	0.562944	0.651472	0.125197	19.2176
		TCATTATATTTTGAATCCGCCAATTC
LPST_C2853	lacL	CCGTATATTCAGGACCAAGGTAACG	206bp	7.32	7.56333	7.44166	0.0860292	1.15605	0.46	0.408046	0.434023	0.0367372	8.46435	1.56	1.1728	1.3664	0.273793	20.0376
		GTGATGTTGAGCTCACCACTTTTGA
LPST_C2854	lacM	GTGACTTATACGGTGACAGCAGACG	211bp	7.86	7.92788	7.89394	0.0239998	0.304028	-0.11	-0.152161	-0.13108	0.0298121	-22.7434	0.8	0.516451	0.658225	0.2005	30.4606
		CTGGCAGACTGTCAACGTGGAAT
LPST_C2855	melA	GGTGTAACTCAGTTTGAAAGTCGCC	214bp	7.73	7.52299	7.62649	0.0731897	0.959676	0.37	0.205289	0.287645	0.116468	40.4902	0.51	0.35337	0.431685	0.110754	25.6562
		ATCGCCAGTCGAAGTTATATTCATTG
LPST_C2856	lacS2	ACTTCACCTATATTTTGGGTGACGC	210bp	8.14	8.15731	8.14865	0.00611901	0.0750923	-0.11	-0.0748186	-0.0924093	0.024877	-26.9205	-0.2	-0.042215	-0.121107	0.111571	-92.1255
		CCGCTGTTAAGATCATTGGTAATGAC
LPST_C2857	galM3	GAATCATGGTTTTAACACGCTGAACT	212bp	5.92	5.88153	5.90077	0.0136012	0.230499	-0.46	-0.405917	-0.432959	0.0382423	-8.83278	0.49	0.374432	0.432216	0.0817191	18.907
		TAGTTGGATTAAAGAGGGTTGCTGC
LPST_C2858	galR2	TCAGTTTGATGCTGGTTTTGATAGTGT	219bp	1.38	1.54978	1.46489	0.0600279	4.09777	-0.18	-0.145208	-0.162604	0.0246017	-15.1298	0.73	0.391438	0.560719	0.239399	42.6951
		TTAAAAACGAACTTAGGATCAAACGC
LPST_C2878	pbg10	AGCGCTACATCATGAGTTTGTTGC	202bp	1.48	1.55035	1.51518	0.0248726	1.64156	0.1	0.0898121	0.0949061	0.00720392	7.59058	0.34	0.0803517	0.210176	0.183599	87.355
		TGGATATTCACCACGTACCTGTACG
LPST_C2933	pox5	AAACAGATATTGCGGTACTTGCTGAT	197bp	3.75	4.1402	3.9451	0.137956	3.4969	-0.33	-0.0305066	-0.180253	0.211774	-117.487	0.3	0.25404	0.27702	0.0324987	11.7315
		TTTATTAACCGCACGTAGCACTTGA
a Results from at least four independent experiments.
b Results from two independent experiments.

## Sheet: TableS4
Table S4. Gene expression profiles of the key pathways in four pair-wise comparisons.
					The ccpA mutant grown on glucose versus the wild-type grown on glucose			The wild-type grown on GOS versus the wild-type grwon on glucose			The ccpA mutant grown on GOS versus the ccpA mutant grwon on glucose			The ccpA mutant grown on GOS versus the wild-type grown on GOS
Patyway	RefSeq-Gene	GenBank-Gene	common	Annotation	Log2(fold_change) normalized	FDR	Result	Log2(fold_change) normalized	FDR	Result	Log2(fold_change) normalized	FDR	Result	Log2(fold_change) normalized	FDR	Result
02060 Phosphotransferase system (PTS) [PATH:ko02060]
	LPST_RS00765	LPST_C0152	pts1	PTS system, sucrose-specific IIB component [EC:2.7.1.211]	1.19978	5.50019e-09	up	1.86819	4.51e-09	up	5.00468	2.67e-226	up	4.33626	1.07e-267	up
	LPST_RS00940	LPST_C0187		PTS system, mannitol-specific IIC component	2.37727	0	up	-1.64583	0.00137644	down	-3.65506	0.00265298	down		0
	LPST_RS00950	LPST_C0189	pyd2A	PTS system, mannitol-specific IIA component [EC:2.7.1.197]	2.95929	0	up		0.495067		-2.62663	0.000271826	down		0
	LPST_RS01085	LPST_C0217		PTS system, beta-glucoside-specific IIC component		2.0105e-14			0.0348267			3.53e-196		-1.3612	1.46e-178	down
	LPST_RS01170	LPST_C0234	pts6C	PTS system, cellobiose-specific IIC component	2.2758	0	up	1.48376	0.824578	up		0.00930516			0.245065
	LPST_RS01785	LPST_C0363	pts7C	PTS system, cellobiose-specific IIC component		2.35867e-30		1.02247	0.197464	up		0.0158684			0.535011
	LPST_RS01800	LPST_C0366	nth1	PTS system, cellobiose-specific IIC component	2.44017	7.22219e-27	up	1.90615	3.76e-14	up		0.108014			1.51e-05
	LPST_RS02410	LPST_C0484		PTS system, mannose-specific IIB component [EC:2.7.1.191]		3.15066e-100		-1.17431	1.33e-65	down		0.00902417			0.0764668
	LPST_RS02420	LPST_C0486	pts9D	PTS system, mannose-specific IID component		2.96314e-169		-1.01854	4.45e-79	down		0.0163831			0.935571
	LPST_RS03540	LPST_C0711		PTS system, beta-glucoside-specific IIC component	2.99975	4.67892e-184	up	1.67195	0.00629356	up	-1.51253	0.628159	down		2.68e-10
	LPST_RS09780	LPST_C1938		PTS system, mannose-specific IID component	2.00981	1.08523e-09	up		1.77e-14			5.42e-42			1.87e-32
	LPST_RS09785	LPST_C1939	pts	PTS system, mannose-specific IIC component	2.73227	6.30541e-15	up	1.99993	4.78e-06	up	-1.48898	4.38e-10	down		7.4e-08
	LPST_RS10515	LPST_C2086		PTS system, N-acetylglucosamine-specific IIC component	-2.03775	0	down	-3.47464	3.24e-26	down		5.33e-08		2.09858	2.1e-18	up
	LPST_RS10920	LPST_C2174		PTS system, N-acetylgalactosamine-specific IIA component [EC:2.7.1.-]	1.33429	3.57274e-110	up	1.18528	9.82e-177	up		1.03e-64			2.63e-276
	LPST_RS10925	LPST_C2175		PTS system, galactosamine-specific IID component	1.3558	6.66922e-158	up	1.08325	7.22e-248	up		6.06e-34			2.47e-220
	LPST_RS10930	LPST_C2176		PTS system, galactosamine-specific IIC component	1.33932	2.63791e-188	up	1.12234	0.000316688	up		4.69e-67			5.05e-32
	LPST_RS10935	LPST_C2177		PTS system, galactosamine-specific IIB component [EC:2.7.1.-]	1.20847	3.08027e-81	up	1.14053	0.629969	up		0.803174			0.918682
	LPST_RS11470	LPST_C2286		PTS system, cellobiose-specific IIA component [EC:2.7.1.196 2.7.1.205]	2.50365	0	up	1.14387	0.0603436	up		0.149591		1.31691	0.0620712	up
	LPST_RS11475	LPST_C2287		PTS system, cellobiose-specific IIB component [EC:2.7.1.196 2.7.1.205]	2.19434	0	up		0.616313			0.82069		1.69371	0.452225	up
	LPST_RS12260	LPST_C2445		PTS system, N-acetylglucosamine-specific IIB component [EC:2.7.1.193]	2.27378	1.56029e-62	up	1.33697	8.63e-17	up		6.11e-16			0.375777
	LPST_RS12415	LPST_C2476		PTS system, cellobiose-specific IIB component [EC:2.7.1.196 2.7.1.205]	4.90043	0	up	3.43761	0.00358134	up		0.198041			0.742883
	LPST_RS12420	LPST_C2477		PTS system, cellobiose-specific IIC component	4.24177	0	up	2.74775	0.27029	up		0.295451			0.0353266
	LPST_RS12945	LPST_C2581	celD	PTS system, cellobiose-specific IIC component	2.8765	3.72837e-34	up	2.02925	8.88e-06	up		3.95e-09			8.28e-53
	LPST_RS13345	LPST_C2663		PTS system, fructose-specific IIC component	3.2062	4.31023e-134	up	2.35813	1.72e-10	up		2.45e-09			8.77e-20
	LPST_RS13355	LPST_C2665	mtlR	PTS system, nitrogen regulatory IIA component [EC:2.7.1.-]	2.7293	6.1076e-34	up	1.5254	5.9e-05	up		0.592878		1.29407	0.601318	up
	LPST_RS14420	LPST_C2879		PTS system, beta-glucoside-specific IIC component	5.27418	0	up	1.24677	9.67e-47	up	-3.92346	0.000113182	down		1.39e-18
	LPST_RS14480	LPST_C2890		PTS system, ascorbate-specific IIC component		1.47223e-05		0.920351	4.64e-07	up		1.08e-15		1.40938	0.0424987	up
	LPST_RS14485	LPST_C2891		PTS system, ascorbate-specific IIB component [EC:2.7.1.194]		0.0974819		0.961966	0	up		0		1.73841	0	up
	LPST_RS14490	LPST_C2892		PTS system, ascorbate-specific IIA component [EC:2.7.1.194]		0.0212747			1.78e-09		1.59583	8.36e-05	up		7.2e-19
	LPST_RS14510	LPST_C2896		PTS system, galactitol-specific IIC component	6.42191	0	up	4.53186	2.11e-06	up		0.00326761		1.70188	1.06e-07	up
	LPST_RS14515	LPST_C2897		PTS system, galactitol-specific IIB component [EC:2.7.1.200]	6.87034	0	up	5.03236	2.77e-55	up		1.45e-28		1.56586	1.15e-28	up
	LPST_RS14520	LPST_C2898		PTS system, galactitol-specific IIA component [EC:2.7.1.200]	5.80837	0	up	3.97946	0.623426	up		1.93e-33		1.23336	0.15816	up
	LPST_RS14950	LPST_C2982		PTS system, glucitol/sorbitol-specific IIA component [EC:2.7.1.198]	1.3616	5.50838e-06	up	2.85818	5.23e-05	up	1.102	0.322266	up		5.52e-09
	LPST_RS14955	LPST_C2983		PTS system, glucitol/sorbitol-specific IIB component [EC:2.7.1.198]	1.14731	7.74598e-06	up	3.14339	0.0409246	up	1.52392	0.0252939	up		0.00140911
	LPST_RS14960	LPST_C2984		PTS system, glucitol/sorbitol-specific IIC component		0.178594		2.043	0.590331	up	1.50455	0.0569352	up		0.434373
00061 Fatty acid biosynthesis [PATH:ko00061]
	LPST_RS03560	LPST_C0715		enoyl-[acyl-carrier protein] reductase II [EC:1.3.1.9]	2.95128	0	up	2.58309	9.63e-07	up		0.14079			0.073766
	LPST_RS06700	LPST_C1327	fabZ1	3-hydroxyacyl-[acyl-carrier-protein] dehydratase [EC:4.2.1.59]	-1.88283	0	down	-2.21941	0.8941	down		0.0305406			0.00310203
	LPST_RS06705	LPST_C1328	fabH2	3-oxoacyl-[acyl-carrier-protein] synthase III [EC:2.3.1.180]	-1.73475	0	down	-2.14564	1.39e-17	down		2.39e-05			5.14e-30
	LPST_RS06715	LPST_C1330	fabD	[acyl-carrier-protein] S-malonyltransferase [EC:2.3.1.39]	-1.84262	0	down	-2.14778	1.58e-11	down		5.62e-25			8.18e-08
	LPST_RS06720	LPST_C1331	fabG1	3-oxoacyl-[acyl-carrier protein] reductase [EC:1.1.1.100]	-1.8506	0	down	-2.18714	5.66e-07	down		3.45e-54			0.0194957
	LPST_RS06725	LPST_C1332	fabF	3-oxoacyl-[acyl-carrier-protein] synthase II [EC:2.3.1.179]	-1.92426	0	down	-2.19062	0.840734	down		0.387836			0.482737
	LPST_RS06730	LPST_C1333	accB2	acetyl-CoA carboxylase biotin carboxyl carrier protein	-1.83583	0	down	-2.1357	0.000901493	down		0.142861			0.441092
	LPST_RS06740	LPST_C1335	accC2	acetyl-CoA carboxylase, biotin carboxylase subunit [EC:6.4.1.2 6.3.4.14]	-1.98002	0	down	-2.092	8.91e-50	down		1e-05			0.717583
	LPST_RS06745	LPST_C1336	accD2	acetyl-CoA carboxylase carboxyl transferase subunit beta [EC:6.4.1.2 2.1.3.15]	-2.04515	0	down	-1.95224	0.324223	down		0.983227			0.0238711
	LPST_RS06750	LPST_C1337	accA2	acetyl-CoA carboxylase carboxyl transferase subunit alpha [EC:6.4.1.2 2.1.3.15]	-2.03027	0	down	-1.9496	0.0622695	down		2.67e-05			0.00630598
	LPST_RS06755	LPST_C1338	fabI	enoyl-[acyl-carrier protein] reductase I [EC:1.3.1.9 1.3.1.10]	-1.95897	0	down	-1.81854	1.72e-09	down		0.0999252			0.134962
00620 Pyruvate metabolism [PATH:ko00620]
	LPST_RS00865	LPST_C0172	acK1	acetate kinase [EC:2.7.2.1]	-1.2455	4.04971e-153	down	-3.2655	1.87e-13	down		2.21e-17		1.76689	0.30432	up
	LPST_RS01280	LPST_C0255	acK2	acetate kinase [EC:2.7.2.1]	3.36468	0	up	2.58156	6.31e-27	up		0.70975			0.0273545
	LPST_RS01475	LPST_C0295	ldh	L-lactate dehydrogenase [EC:1.1.1.27]	-1.26047	1.22834e-53	down	-1.86255	2.22e-40	down	-1.06492	0	down		0.383961
	LPST_RS03130	LPST_C0630	pta	phosphate acetyltransferase [EC:2.3.1.8]	1.52942	0	up	1.53285	0.0187068	up		5.13e-32			7.07e-08
	LPST_RS04455	LPST_C0891	fumC	fumarate hydratase, class II [EC:4.2.1.2]		2.43264e-243			4.49e-06			2.32e-32		1.27901	1.07e-35	up
	LPST_RS06730	LPST_C1333	accB2	acetyl-CoA carboxylase biotin carboxyl carrier protein	-1.83583	0	down	-2.1357	0.000901493	down		0.142861			0.441092
	LPST_RS06740	LPST_C1335	accC2	acetyl-CoA carboxylase, biotin carboxylase subunit [EC:6.4.1.2 6.3.4.14]	-1.98002	0	down	-2.092	8.91e-50	down		1e-05			0.717583
	LPST_RS06745	LPST_C1336	accD2	acetyl-CoA carboxylase carboxyl transferase subunit beta [EC:6.4.1.2 2.1.3.15]	-2.04515	0	down	-1.95224	0.324223	down		0.983227			0.0238711
	LPST_RS06750	LPST_C1337	accA2	acetyl-CoA carboxylase carboxyl transferase subunit alpha [EC:6.4.1.2 2.1.3.15]	-2.03027	0	down	-1.9496	0.0622695	down		2.67e-05			0.00630598
	LPST_RS07625	LPST_C1523	pyk	pyruvate kinase [EC:2.7.1.40]	-2.1985	0	down	-1.40025	8.51e-05	down		1.28e-10			0.00327523
	LPST_RS07685	LPST_C1535	pps	pyruvate, water dikinase [EC:2.7.9.2]	2.33566	0	up	1.88375	2.85e-59	up	1.51036	3.83e-10	up	1.96228	2.25e-23	up
	LPST_RS08865	LPST_C1775	pdhD	dihydrolipoamide dehydrogenase [EC:1.8.1.4]	5.44004	0	up	4.46246	2.88e-12	up		0.651567			0.000931036
	LPST_RS08870	LPST_C1776	pdhC	pyruvate dehydrogenase E2 component (dihydrolipoamide acetyltransferase) [EC:2.3.1.12]	5.42581	0	up	4.31143	0.000523068	up		2.07e-06		1.06904	0.145782	up
	LPST_RS08875	LPST_C1777	pdhB	pyruvate dehydrogenase E1 component beta subunit [EC:1.2.4.1]	5.23259	0	up	4.02926	0.820103	up		7.97e-22		1.10264	0.0502215	up
	LPST_RS08880	LPST_C1778	pdhA	pyruvate dehydrogenase E1 component alpha subunit [EC:1.2.4.1]	4.59088	0	up	3.519	0.318989	up		0.862308		1.16185	0.961792	up
	LPST_RS10860	LPST_C2161	pox3	pyruvate dehydrogenase (quinone) [EC:1.2.5.1]	3.60555	0	up	2.97614	7.07e-39	up	1.1944	0.11944	up	1.82382	1.37e-106	up
	LPST_RS13650	LPST_C2728	pflB2	formate C-acetyltransferase [EC:2.3.1.54]	3.47634	0	up	3.43927	0.0218794	up		1.02e-06			0.0135771
	LPST_RS13995	LPST_C2797	pck	phosphoenolpyruvate carboxykinase (ATP) [EC:4.1.1.49]	4.16121	0	up	3.44052	0.00969398	up		1.88e-10			3.41e-06
	LPST_RS14695	LPST_C2933	pox5	pyruvate oxidase [EC:1.2.3.3]	4.49436	0	up	4.1402	8.86e-171	up		0.454049			1.97e-11
	LPST_RS15000	LPST_C2992	adhE	acetaldehyde dehydrogenase / alcohol dehydrogenase [EC:1.2.1.10 1.1.1.1]		0		1.28698	1.92e-59	up	3.14271	1.85e-27	up	2.52579	2.88e-131	up
00500 Starch and sucrose metabolism [PATH:ko00500]
	LPST_RS00735	LPST_C0146		starch synthase (maltosyl-transferring) [EC:2.4.99.16]		0.0299836			1.67e-10		1.16456	3.08e-10	up		3.92e-61
	LPST_RS00745	LPST_C0148		maltose phosphorylase [EC:2.4.1.8]		1.40006e-19			8.96e-09		1.29793	0.828014	up		0.000393826
	LPST_RS00760	LPST_C0151		fructokinase [EC:2.7.1.4]		3.59117e-16			2.8e-26		2.74796	0	up	2.92725	0	up
	LPST_RS00765	LPST_C0152	pts1	PTS system, sucrose-specific IIB component [EC:2.7.1.211]	1.19978	5.50019e-09	up	1.86819	4.51e-09	up	5.00468	2.67e-226	up	4.33626	1.07e-267	up
	LPST_RS00770	LPST_C0153		beta-fructofuranosidase [EC:3.2.1.26]		0.460736			0.0761995		3.64718	3.72e-184	up	2.82102	3.46e-190	up
	LPST_RS00780	LPST_C0155		trehalose-6-phosphate hydrolase [EC:3.2.1.93]		0.139584			1.14e-11		2.48451	0.305112	up	2.57589	0.0475709	up
	LPST_RS00795	LPST_C0157	agl3	trehalose-6-phosphate hydrolase [EC:3.2.1.93]	3.66535	0	up	2.98049	6.22e-14	up		1.09e-05			0.80873
	LPST_RS01080	LPST_C0216	treA	trehalose-6-phosphate hydrolase [EC:3.2.1.93]	-1.04054	9.8015e-16	down		0.000841428			6.02e-06		-1.91105	0.248619	down
	LPST_RS01170	LPST_C0234	pts6C	PTS system, cellobiose-specific IIC component	2.2758	0	up	1.48376	0.824578	up		0.00930516			0.245065
	LPST_RS01800	LPST_C0366	nth1	PTS system, cellobiose-specific IIC component	2.44017	7.22219e-27	up	1.90615	3.76e-14	up		0.108014			1.51e-05
	LPST_RS01805	LPST_C0367	pbg1	6-phospho-beta-glucosidase [EC:3.2.1.86]	1.08196	8.65095e-13	up	0.63093	2.96e-05	up		0.000668046			0.789296
	LPST_RS06955	LPST_C1383		maltose phosphorylase [EC:2.4.1.8]		0.65529			5.23e-06		1.30705	0.37562	up	1.9079	0.726277	up
	LPST_RS09770	LPST_C1936	treC	trehalose-6-phosphate hydrolase [EC:3.2.1.93]	1.34113	4.37936e-15	up		2.05e-06			2.48e-09			1.05e-12
	LPST_RS11370	LPST_C2265		cyclomaltodextrinase / maltogenic alpha-amylase / neopullulanase [EC:3.2.1.54 3.2.1.133 3.2.1.135]	2.19657	0	up	1.23425	1.79e-13	up		1.89e-06			6.37e-17
	LPST_RS11460	LPST_C2283	pbg4	6-phospho-beta-glucosidase [EC:3.2.1.86]	3.48061	0	up	1.77487	0.00866085	up		0.000320499			0.00398931
	LPST_RS11465	LPST_C2284	pbg5	6-phospho-beta-glucosidase [EC:3.2.1.86]	3.21907	0	up	1.40228	0.032965	up		0.0102012		1.05491	0.134898	up
	LPST_RS11470	LPST_C2286		PTS system, cellobiose-specific IIA component [EC:2.7.1.196 2.7.1.205]	2.50365	0	up	1.14387	0.0603436	up		0.149591		1.31691	0.0620712	up
	LPST_RS11475	LPST_C2287		PTS system, cellobiose-specific IIB component [EC:2.7.1.196 2.7.1.205]	2.19434	0	up		0.616313		0.0452137	0.82069	down	1.69371	0.452225	up
	LPST_RS12415	LPST_C2476		PTS system, cellobiose-specific IIB component [EC:2.7.1.196 2.7.1.205]	4.90043	0	up	3.43761	0.00358134	up		0.198041			0.742883
	LPST_RS12420	LPST_C2477		PTS system, cellobiose-specific IIC component	4.24177	0	up	2.74775	0.27029	up		0.295451			0.0353266
	LPST_RS12425	LPST_C2478	pbg6	6-phospho-beta-glucosidase [EC:3.2.1.86]	3.04398	0	up	1.77518	0.289408	up		0.47146			0.78186
	LPST_RS12940	LPST_C2580	pbg1	6-phospho-beta-glucosidase [EC:3.2.1.86]	1.78044	2.75631e-21	up		7.04e-188			0			8.36e-66
	LPST_RS12945	LPST_C2581	celD	PTS system, cellobiose-specific IIC component	2.8765	3.72837e-34	up	2.02925	8.88e-06	up		3.95e-09			8.28e-53
	LPST_RS14410	LPST_C2877	pbg9	6-phospho-beta-glucosidase [EC:3.2.1.86]	2.6779	0	up	1.48282	5.85e-80	up		9.69e-08			5.81e-06
	LPST_RS14415	LPST_C2878	pbg1	6-phospho-beta-glucosidase [EC:3.2.1.86]	5.6355	0	up	1.55035	3.75e-18	up	-3.96778	0.612318	down		0.65621
	LPST_RS14845	LPST_C2961	bgl	6-phospho-beta-glucosidase [EC:3.2.1.86]	1.15259	3.86701e-21	up	1.40036	0.445139	up		0.453393			0.0507072
	LPST_RS14880	LPST_C2968	sacK2	fructokinase [EC:2.7.1.4]	1.27812	3.69767e-30	up		0.251979			0.921477			0.211035
00010 Glycolysis / Gluconeogenesis [PATH:ko00010]
	LPST_RS01475	LPST_C0295	ldh	L-lactate dehydrogenase [EC:1.1.1.27]	-1.26047	1.22834e-53	down	-1.86255	2.22e-40	down	-1.06492	0	down		0.383961
	LPST_RS01805	LPST_C0367	pbg1	6-phospho-beta-glucosidase [EC:3.2.1.86]	1.08196	8.65095e-13	up		2.96e-05			0.000668046			0.789296
	LPST_RS03050	LPST_C0614	gapB	glyceraldehyde 3-phosphate dehydrogenase [EC:1.2.1.12]		0		-1.68636	4.72e-14	down	-1.74328	5.95e-11	down		0.00162768
	LPST_RS03055	LPST_C0615	pgk	phosphoglycerate kinase [EC:2.7.2.3]		0		-1.77864	0.0792096	down	-1.70915	0.990784	down		4.41e-29
	LPST_RS03060	LPST_C0616	tpiA	triosephosphate isomerase (TIM) [EC:5.3.1.1]		0		-1.7605	0.160277	down	-1.67662	0.65721	down		3.15e-13
	LPST_RS03065	LPST_C0617	eno	enolase [EC:4.2.1.11]		0		-1.50556	0.00198729	down	-1.20292	3.79e-18	down		7.41e-41
	LPST_RS06960	LPST_C1384		aldose 1-epimerase [EC:5.1.3.3]		0.406084			1.21e-35		1.3887	0.000366096	up	1.6862	0.10527	up
	LPST_RS07625	LPST_C1523	pyk	pyruvate kinase [EC:2.7.1.40]	-2.1985	0	down	-1.40025	8.51e-05	down		1.28e-10			0.00327523
	LPST_RS07630	LPST_C1524	pykA	6-phosphofructokinase 1 [EC:2.7.1.11]	-1.94922	0	down		0.0874779			0.258304			0.850231
	LPST_RS08865	LPST_C1775	pdhD	dihydrolipoamide dehydrogenase [EC:1.8.1.4]	5.44004	0	up	4.46246	2.88e-12	up		0.651567			0.000931036
	LPST_RS08870	LPST_C1776	pdhC	pyruvate dehydrogenase E2 component (dihydrolipoamide acetyltransferase) [EC:2.3.1.12]	5.42581	0	up	4.31143	0.000523068	up		2.07e-06		1.06904	0.145782	up
	LPST_RS08875	LPST_C1777	pdhB	pyruvate dehydrogenase E1 component beta subunit [EC:1.2.4.1]	5.23259	0	up	4.02926	0.820103	up		7.97e-22		1.10264	0.0502215	up
	LPST_RS08880	LPST_C1778	pdhA	pyruvate dehydrogenase E1 component alpha subunit [EC:1.2.4.1]	4.59088	0	up	3.519	0.318989	up		0.862308		1.16185	0.961792	up
	LPST_RS11460	LPST_C2283	pbg4	6-phospho-beta-glucosidase [EC:3.2.1.86]	3.48061	0	up	1.77487	0.00866085	up		0.000320499			0.00398931
	LPST_RS11465	LPST_C2284	pbg5	6-phospho-beta-glucosidase [EC:3.2.1.86]	3.21907	0	up	1.40228	0.032965	up		0.0102012		1.05491	0.134898	up
	LPST_RS12425	LPST_C2478	pbg6	6-phospho-beta-glucosidase [EC:3.2.1.86]	3.04398	0	up	1.77518	0.289408	up		0.47146			0.78186
	LPST_RS12595	LPST_C2513		S-(hydroxymethyl)glutathione dehydrogenase / alcohol dehydrogenase [EC:1.1.1.284 1.1.1.1]	1.64908	1.1134e-45	up		0.000228335			0.215003			0.00867549
	LPST_RS12940	LPST_C2580	pbg1	6-phospho-beta-glucosidase [EC:3.2.1.86]	1.78044	2.75631e-21	up		7.04e-188			0			8.36e-66
	LPST_RS13995	LPST_C2797	pck	phosphoenolpyruvate carboxykinase (ATP) [EC:4.1.1.49]	4.16121	0	up	3.44052	0.00969398	up		1.88e-10			3.41e-06
	LPST_RS14305	LPST_C2857		aldose 1-epimerase [EC:5.1.3.3]	1.69174	1.22317e-155	up	5.88153	0.65339	up	3.40868	0.202074	up		0.32535
	LPST_RS14410	LPST_C2877	pbg9	6-phospho-beta-glucosidase [EC:3.2.1.86]	2.6779	0	up	1.48282	5.85e-80	up	-1.14293	9.69e-08	down		5.81e-06
	LPST_RS14415	LPST_C2878	pbg1	6-phospho-beta-glucosidase [EC:3.2.1.86]	5.6355	0	up	1.55035	3.75e-18	up	-3.96778	0.612318	down		0.65621
	LPST_RS14845	LPST_C2961	bgl	6-phospho-beta-glucosidase [EC:3.2.1.86]	1.15259	3.86701e-21	up	1.40036	0.445139	up		0.453393			0.0507072
	LPST_RS15000	LPST_C2992	adhE	acetaldehyde dehydrogenase / alcohol dehydrogenase [EC:1.2.1.10 1.1.1.1]		0		1.28698	1.92e-59	up	3.14271	1.85e-27	up	2.52579	2.88e-131	up
00051 Fructose and mannose metabolism [PATH:ko00051]
	LPST_RS00760	LPST_C0151		fructokinase [EC:2.7.1.4]		3.59117e-16			2.8e-26		2.74796	0	up	2.92725	0	up
	LPST_RS00940	LPST_C0187		PTS system, mannitol-specific IIC component	2.37727	0	up	-1.64583	0.00137644	down	-3.65506	0.00265298	down		0
	LPST_RS00950	LPST_C0189	pyd2A	PTS system, mannitol-specific IIA component [EC:2.7.1.197]	2.95929	0	up	0.173293	0.495067		-2.62663	0.000271826	down		0
	LPST_RS00955	LPST_C0190	mtlD	mannitol-1-phosphate 5-dehydrogenase [EC:1.1.1.17]	2.85655	0	up		1.33e-06		-2.72912	0.19204	down		0.00180541
	LPST_RS02420	LPST_C0486	pts9D	PTS system, mannose-specific IID component		2.96314e-169		-1.01854	4.45e-79	down		0.0163831			0.935571
	LPST_RS03060	LPST_C0616	tpiA	triosephosphate isomerase (TIM) [EC:5.3.1.1]		0		-1.7605	0.160277	down	-1.67662	0.65721	down		3.15e-13
	LPST_RS07630	LPST_C1524	pykA	6-phosphofructokinase 1 [EC:2.7.1.11]	-1.94922	0	down		0.0874779			0.258304			0.850231
	LPST_RS08635	LPST_C1728		1-phosphofructokinase [EC:2.7.1.56]		2.67934e-16			0.0219886		1.08095	0.970439	up		2.21e-13
	LPST_RS09780	LPST_C1938	pts	PTS system, mannose-specific IID component	2.00981	1.08523e-09	up		1.77e-14			5.42e-42			1.87e-32
	LPST_RS09785	LPST_C1939	pts	PTS system, mannose-specific IIC component	2.73227	6.30541e-15	up	1.99993	4.78e-06	up	-1.48898	4.38e-10	down		7.4e-08
	LPST_RS13345	LPST_C2663		PTS system, fructose-specific IIC component	3.2062	4.31023e-134	up	2.35813	1.72e-10	up		2.45e-09			8.77e-20
	LPST_RS14505	LPST_C2895	gutB	L-iditol 2-dehydrogenase [EC:1.1.1.14]	6.74383	0	up	4.73456	7.59e-93	up		0.108541		1.93145	3.48e-07	up
	LPST_RS14725	LPST_C2940	rhaB	rhamnulokinase [EC:2.7.1.5]	1.70141	0.000123681	up		4.49e-05			0.0122255			2.1e-15
	LPST_RS14880	LPST_C2968	sacK2	fructokinase [EC:2.7.1.4]	1.27812	3.69767e-30	up		0.251979			0.921477			0.211035
	LPST_RS14950	LPST_C2982		PTS system, glucitol/sorbitol-specific IIA component [EC:2.7.1.198]	1.3616	5.50838e-06	up	2.85818	5.23e-05	up	1.102	0.322266	up		5.52e-09
	LPST_RS14955	LPST_C2983		PTS system, glucitol/sorbitol-specific IIB component [EC:2.7.1.198]	1.14731	7.74598e-06	up	3.14339	0.0409246	up	1.52392	0.0252939	up		0.00140911
	LPST_RS14960	LPST_C2984		PTS system, glucitol/sorbitol-specific IIC component		0.178594		2.043	0.590331	up	1.50455	0.0569352	up		0.434373
00052 Galactose metabolism [PATH:ko00052]
	LPST_RS00770	LPST_C0153		beta-fructofuranosidase [EC:3.2.1.26]		0.460736			0.0761995		3.64718	3.72e-184	up	2.82102	3.46e-190	up
	LPST_RS04940	LPST_C0985		UDP-galactopyranose mutase [EC:5.4.99.9]		1.47673e-13		-2.82095	1.57e-268	down	-2.01263	6.99e-07	down	0.0247171	1.07e-97
	LPST_RS06960	LPST_C1384		aldose 1-epimerase [EC:5.1.3.3]		0.406084			1.21e-35		1.3887	0.000366096	up	1.6862	0.10527	up
	LPST_RS07630	LPST_C1524	pykA	6-phosphofructokinase 1 [EC:2.7.1.11]	-1.94922	0	down		0.0874779			0.258304			0.850231
	LPST_RS10920	LPST_C2174		PTS system, N-acetylgalactosamine-specific IIA component [EC:2.7.1.-]	1.33429	3.57274e-110	up	1.18528	9.82e-177	up		1.03e-64			2.63e-276
	LPST_RS10925	LPST_C2175		PTS system, galactosamine-specific IID component	1.3558	6.66922e-158	up	1.08325	7.22e-248	up		6.06e-34			2.47e-220
	LPST_RS10930	LPST_C2176		PTS system, galactosamine-specific IIC component	1.33932	2.63791e-188	up	1.12234	0.000316688	up		4.69e-67			5.05e-32
	LPST_RS10935	LPST_C2177		PTS system, galactosamine-specific IIB component [EC:2.7.1.-]	1.20847	3.08027e-81	up	1.14053	0.629969	up		0.803174			0.918682
	LPST_RS14220	LPST_C2840	lacA	beta-galactosidase [EC:3.2.1.23]	-0.327879	0.0963286		6.16762	6.28e-05	up	5.92906	0.699983	up	-0.566434	0.114846
	LPST_RS14270	LPST_C2850	galT	UDPglucose--hexose-1-phosphate uridylyltransferase [EC:2.7.7.12]	1.27191	2.77692e-61	up	7.66676	0	up	5.42713	3.63e-08	up		2.38e-52
	LPST_RS14275	LPST_C2851	galE4	UDP-glucose 4-epimerase [EC:5.1.3.2]	1.64567	1.82836e-83	up	7.4812	0	up	4.67443	1.29e-16	up	-1.16109	6.78e-25	down
	LPST_RS14280	LPST_C2852	galK	galactokinase [EC:2.7.1.6]	1.85938	1.59575e-213	up	6.51751	7.64e-07	up	3.22272	0.654226	up	-1.43541	0.000252477	down
	LPST_RS14285	LPST_C2853	lacL	beta-galactosidase [EC:3.2.1.23]	3.05986	0	up	7.56333	0.898459	up	3.9562	0.383921	up		0.0205864
	LPST_RS14295	LPST_C2855	melA	alpha-galactosidase [EC:3.2.1.22]	1.99101	1.27628e-72	up	7.52299	0.225865	up	5.02527	0.502339	up		0.252782
	LPST_RS14305	LPST_C2857	galM3	aldose 1-epimerase [EC:5.1.3.3]	1.69174	1.22317e-155	up	5.88153	0.65339	up	3.40868	0.202074	up		0.32535
	LPST_RS14510	LPST_C2896		PTS system, galactitol-specific IIC component	6.42191	0	up	4.53186	2.11e-06	up		0.00326761		1.70188	1.06e-07	up
	LPST_RS14515	LPST_C2897		PTS system, galactitol-specific IIB component [EC:2.7.1.200]	6.87034	0	up	5.03236	2.77e-55	up		1.45e-28		1.56586	1.15e-28	up
	LPST_RS14520	LPST_C2898		PTS system, galactitol-specific IIA component [EC:2.7.1.200]	5.80837	0	up	3.97946	0.623426	up		1.93e-33		1.23336	0.15816	up
00020 Citrate cycle (TCA cycle) [PATH:ko00020]
	LPST_RS04455	LPST_C0891		fumarate hydratase, class II [EC:4.2.1.2]		2.43264e-243			4.49e-06			2.32e-32		1.27901	1.07e-35	up
	LPST_RS08865	LPST_C1775	pdhD	dihydrolipoamide dehydrogenase [EC:1.8.1.4]	5.44004	0	up	4.46246	2.88e-12	up		0.651567			0.000931036
	LPST_RS08870	LPST_C1776	pdhC	pyruvate dehydrogenase E2 component (dihydrolipoamide acetyltransferase) [EC:2.3.1.12]	5.42581	0	up	4.31143	0.000523068	up		2.07e-06		1.06904	0.145782	up
	LPST_RS08875	LPST_C1777	pdhB	pyruvate dehydrogenase E1 component beta subunit [EC:1.2.4.1]	5.23259	0	up	4.02926	0.820103	up		7.97e-22		1.10264	0.0502215	up
	LPST_RS08880	LPST_C1778	pdhA	pyruvate dehydrogenase E1 component alpha subunit [EC:1.2.4.1]	4.59088	0	up	3.519	0.318989	up		0.862308		1.16185	0.961792	up
	LPST_RS13995	LPST_C2797	pck	phosphoenolpyruvate carboxykinase (ATP) [EC:4.1.1.49]	4.16121	0	up	3.44052	0.00969398	up		1.88e-10			3.41e-06

## Sheet: TableS5
Table S5. The gene expression of lac and gal gene clusters in four pair-wise comparisons.
	The ccpA mutant grown on glucose versus the wild-type grown on glucose			The wild-type grown on GOS versus the wild-type grown on glucose			The ccpA mutant grown on GOS versus the wild-type grown on GOS			The ccpA mutant grown on GOS versus the ccpA mutant grwon on glucose
GenBank-Gene	Log2(fold_change) normalized	FDR	Result	Log2(fold_change) normalized	FDR	Result	Log2(fold_change) normalized	FDR	Result	Log2(fold_change) normalized	FDR	Result
LPST_C2839	0.0384457	0.866547		7.21914	0	up	-0.659435	0		6.52125	0	up
LPST_C2840	-0.327879	0.0963286		6.16762	0	up	-0.566434	2.95e-141		5.92906	0	up
LPST_C2841	0.512068	1.14832e-20		0.409651	6.32e-14		-0.327161	5.37e-09		-0.429578	2.09e-14
LPST_C2850	1.27191	2.77692e-61	up	7.66676	0	up	-0.967711	0		5.42713	0	up
LPST_C2851	1.64567	1.82836e-83	up	7.4812	0	up	-1.16109	0	down	4.67443	0	up
LPST_C2852	1.85938	1.59575e-213	up	6.51751	0	up	-1.43541	0	down	3.22272	0	up
LPST_C2853	3.05986	0	up	7.56333	0	up	-0.547265	0		3.9562	0	up
LPST_C2854	3.25981	5.00464e-253	up	7.92788	0	up	-0.287431	2.62e-141		4.38064	0	up
LPST_C2855	1.99101	1.27628e-72	up	7.52299	0	up	-0.506709	0		5.02527	0	up
LPST_C2856	2.81624	0	up	8.15731	0	up	-0.606318	0		4.73475	0	up
LPST_C2857	1.69174	1.22317e-155	up	5.88153	0	up	-0.781115	0		3.40868	0	up
LPST_C2858	-0.199257	0.00060879		1.54978	0	up	-0.740852	1.26e-94		1.00819	3.38e-90	up

## Sheet: TableS6
Table S6. The primers for RT-qPCR analysis with target gene information.
GenBank-Gene	commom	Primer (5'-3')	Length (bp)
LPST_C0255	acK2	GCACAAGTCATCGTTACGTTGCTAA	208bp
		ATAATTGAGGCATCAATATCACCGG
LPST_C1327	fabZ1	AATTATGCAATTAATCCCCAACCG	206bp
		ATTTCAAAATCAGAATCGACGCG
LPST_C1336	accD2	AGGTATGTCCCCATTGTGATTATGG	213bp
		ATTGATAAGTCGCTAACGTCCCAATA
LPST_C1775	pdhD	GTGGTGTTACGGTTACCTACGCTGT	203bp
		AATATCTCCGATTGCGAAGATATCCT
LPST_C1939	pts	TGCTGGGACATTTCAATTAATGATG	218bp
		ACATCTTATGCGCTAAGAAATTGACG
LPST_C2839	lacS1	GAACTCTTAGCGTTTTACTTGCCGT	205bp
		GACCGCTTACTGGTGCTAAGATTTC
LPST_C2840	lacA	ACGTTCAAAAAGTTGGTCAGGACTT	210bp
		TAATTTCAACTGGAATATCATGTTTCCA
LPST_C2850	galT	GATGGCTATCCACTTTGCCAACTAT	207bp
		AGTTTGCCGGTTAATGACCATTG
LPST_C2851	galE4	GAACCTAAGCAGGTGCCAATCAA	213bp
		ATAATTGGGACGAGATGCGTTTCT
LPST_C2852	galK	GGTCAAAAGTGCGAAAACAACTATGT	206bp
		TCATTATATTTTGAATCCGCCAATTC
LPST_C2853	lacL	CCGTATATTCAGGACCAAGGTAACG	206bp
		GTGATGTTGAGCTCACCACTTTTGA
LPST_C2854	lacM	GTGACTTATACGGTGACAGCAGACG	211bp
		CTGGCAGACTGTCAACGTGGAAT
LPST_C2855	melA	GGTGTAACTCAGTTTGAAAGTCGCC	214bp
		ATCGCCAGTCGAAGTTATATTCATTG
LPST_C2856	lacS2	ACTTCACCTATATTTTGGGTGACGC	210bp
		CCGCTGTTAAGATCATTGGTAATGAC
LPST_C2857	galM3	GAATCATGGTTTTAACACGCTGAACT	212bp
		TAGTTGGATTAAAGAGGGTTGCTGC
LPST_C2858	galR2	TCAGTTTGATGCTGGTTTTGATAGTGT	219bp
		TTAAAAACGAACTTAGGATCAAACGC
LPST_C2878	pbg10	AGCGCTACATCATGAGTTTGTTGC	202bp
		TGGATATTCACCACGTACCTGTACG
LPST_C2933	pox5	AAACAGATATTGCGGTACTTGCTGAT	197bp
		TTTATTAACCGCACGTAGCACTTGA
16S rRNA		CGCAAGGCTGAAACTCAAAGG
		CTGACGACAACCATGCACCAC

## Sheet: TableS7
Table S7. The primers for target gene structure analysis with target gene information.
commom	Primer (5'-3')	Length (bp)
lacAF	TCAATTTTAGTCATCGACCAACG	260bp
lacS1R	CAATAAAATAGGTACTCAACGCACC
galTF	CTTTAAGTGGGATGACGCTGG	530bp
galR1R	CTTGACAAACGACTCAACTGTTGTA
galEF	CAAGCACATTGGTTGCAGCTA	223bp
galTR	CCAAGAACCCGGTTATGCAC
galKF	TGACTGGTGCTGGCTTTGG	254bp
galER	CAACTGCGTGTGAACCGATG
lacLF	GACAAGTATCCGATGTATCAAGGTG	292bp
lacMR	GGGTGTACGATAGAGCCACTCTT
lacS2F	GATATGCCCGAATTTACGTATCTTA	242bp
melAR	GTTATGCAGGTGAAAGACAAGTTGT
galM3F	TAATCCGTTTGATGCTGATAAGG	576bp
galS2R	TTGATAAAGTGGCATAGAAGGCA
galR2F	GACATTCGTTTATCCCGAATTAAG	533bp
galM3R	GGATTGATCATCGATTTTGAACTTA

## Sheet: TableS8
Table S8. The composition of of CDM
composition	weight	composition		weight
(NH4)2SO4	2g	K2HPO4		2g
Sodium acetate anhydrous	3g	Polysorbate 80		1mL
MgSO4	100mg	MnSO4		50mg
glucose/GOS	10g	L-cysteine		300mg
Glycine	100mg	5mL Vitamin solution
L-alanine			4-animobenzoic acid	100mg
L-asparagine			Biotin	2mg
L-aspartic acid			Folic acid	50mg
L-glutamic acid			Lipoic	50mg
L-isoleucine			Nicotinic acid	200mg
L-leucine			Pantothenic acid	100mg
L-lysine			Pyridoxamine-HCl	500mg
L-methionine			VB12	100mg
L-proline			Pyridoxine	50mg
L-threomine			Riboflavin	100mg
L-tryptophan			Thiamine	200mg
L-tyrosine
L-valine
L-arginine	50mg	0.5mL Trace elements	0.25% (W/V) HCl
L-histidine			FeCL2·4H2O	1.5g
L-phenylalanine			CoCl2·6H2O	190mg
L-serine			MnCl2	100mg
Adenine	10mg		ZnCl2	70mg
Guanine			H3BO3	6mg
Uracil			Na2MoO4·2H2O	36mg
Xanthine			CuCl2	2mg
H2O	Up to 1 L
Ph7.5, 115℃，20min
